# Supplementary material for: Promising microRNAs in pre-diagnostic serum associated with lung cancer up to eight years before diagnosis: a HUNT study
Source: J Cancer Res Clin Oncol. 2024 Jul 20;150(7):355. doi: 10.1007/s00432-024-05882-4 (PMC11271336; doi:10.1007/s00432-024-05882-4)
Supplement: Supplementary file 1 — Supplementary file1 (XLSX 10 KB) [file 432_2024_5882_MOESM1_ESM.xlsx]

## Sheet: Contrasts Tested
Contrasts	N.Group1	N.Group2
Allcases vs Allcontrols	36	36
AD vs Allcontrols	12	36
SQ vs Allcontrols	12	36
SCLC vs Allcontrols	12	36
NSCLC vs Allcontrols	24	36
AD vs ADcontrols	12	12
SQ vs SQcontrols	12	12
SCLC vs SCLCcontrols	12	12
NSCLC vs NSCLCcontrols	24	24
casesNon-Metastatic vs Allcontrols	14	36
casesMetastatic vs Allcontrols	17	36
ADNon-Metastatic vs Allcontrols	5	36
ADMetastatic vs Allcontrols	4	36
SQNon-Metastatic vs Allcontrols	5	36
SQMetastatic vs Allcontrols	5	36
SCLCNon-Metastatic vs Allcontrols	4	36
SCLCMetastatic vs Allcontrols	8	36
NSCLCNon-Metastatic vs Allcontrols	10	36
NSCLCMetastatic vs Allcontrols	9	36
ADNon-Metastatic vs ADcontrols	5	12
ADMetastatic vs ADcontrols	4	12
SQNon-Metastatic vs SQcontrols	5	12
SQMetastatic vs SQcontrols	5	12
SCLCNon-Metastatic vs SCLCcontrols	4	12
SCLCMetastatic vs SCLCcontrols	8	12
NSCLCNon-Metastatic vs NSCLCcontrols	10	24
NSCLCMetastatic vs NSCLCcontrols	9	24
casesNon-Metastatic vs controlsNon-Metastatic	14	14
casesMetastatic vs controlsMetastatic	17	17
ADNon-Metastatic vs ADNon-Metastaticcontrols	5	5
ADMetastatic vs ADMetastaticcontrols	4	4
SQNon-Metastatic vs SQNon-Metastaticcontrols	5	5
SQMetastatic vs SQMetastaticcontrols	5	5
SCLCNon-Metastatic vs SCLCNon-Metastaticcontrols	4	4
SCLCMetastatic vs SCLCMetastaticcontrols	8	8
NSCLCNon-Metastatic vs NSCLCNon-Metastaticcontrols	10	10
NSCLCMetastatic vs NSCLCMetastaticcontrols	9	9
