# Supplementary material for: Promising microRNAs in pre-diagnostic serum associated with lung cancer up to eight years before diagnosis: a HUNT study
Source: J Cancer Res Clin Oncol. 2024 Jul 20;150(7):355. doi: 10.1007/s00432-024-05882-4 (PMC11271336; doi:10.1007/s00432-024-05882-4)
Supplement: Supplementary file 2 — Supplementary file2 (XLSX 145 KB) [file 432_2024_5882_MOESM2_ESM.xlsx]

## Sheet: LC contrasts - cutoff >0 & >1
Contrasts	SDE.miRNAs	logFC	AveExpr	t	P.Value	adj.P.Val	AUC				Num of Unique contrasts	Num of Unique microRNAs	Num. of Comb Contrast & microRNAs (Discoveries)
SCLC vs Allcontrols	hsa.miR.1273h.3p	-1.13724	2.87381	-3.3602	0.000906247	0.10807	0.631933				37	480	1292
Allcases vs Allcontrols	hsa.miR.93.5p	-0.266699	10.6108	-3.99074	8.75139e-05	0.0131271	0.639362				Unique Contrasts	Unique microRNAs
Allcases vs Allcontrols	hsa.miR.20a.5p	-0.730141	5.17134	-3.58299	0.000411161	0.0334677	0.631876				SCLC vs Allcontrols	hsa.miR.1273h.3p
AD vs Allcontrols	hsa.miR.136.3p	1.34698	3.09078	5.0485	8.85809e-07	0.000557061	0.625296				Allcases vs Allcontrols	hsa.miR.93.5p
AD vs Allcontrols	hsa.miR.503.5p	-1.13107	4.13386	-5.03854	9.28435e-07	0.000557061	0.611291				AD vs Allcontrols	hsa.miR.20a.5p
AD vs Allcontrols	hsa.miR.20a.5p	-1.32801	5.17134	-4.54066	8.91318e-06	0.00331854	0.641888				SQ vs Allcontrols	hsa.miR.136.3p
AD vs Allcontrols	hsa.miR.421	-1.02494	4.94758	-4.40489	1.60105e-05	0.00346095	0.607197				NSCLC vs Allcontrols	hsa.miR.503.5p
AD vs Allcontrols	hsa.miR.191.3p	-1.18954	4.22403	-4.29825	2.51199e-05	0.00346095	0.64749				AD vs ADcontrols	hsa.miR.421
AD vs Allcontrols	hsa.miR.3182	0.412283	0.906093	4.29041	2.59571e-05	0.00346095	0.60181				SQ vs SQcontrols	hsa.miR.191.3p
AD vs Allcontrols	hsa.miR.6886.3p	0.204875	0.84254	3.41613	0.000746865	0.0560149	0.623573				SCLC vs SCLCcontrols	hsa.miR.3182
AD vs Allcontrols	hsa.miR.93.5p	-0.317355	10.6108	-3.33601	0.000985991	0.0657328	0.662788				NSCLC vs NSCLCcontrols	hsa.miR.6886.3p
AD vs Allcontrols	hsa.miR.3162.5p	0.153851	0.817917	3.20274	0.00154723	0.086024	0.60849				casesNon-Metastatic vs Allcontrols	hsa.miR.3162.5p
AD vs Allcontrols	hsa.miR.21.3p	-0.860186	5.13124	-2.97455	0.00323643	0.124345	0.644258				casesMetastatic vs Allcontrols	hsa.miR.21.3p
AD vs Allcontrols	hsa.miR.539.5p	0.691753	1.98236	2.87778	0.00436909	0.134434	0.602241				ADNon-Metastatic vs Allcontrols	hsa.miR.539.5p
AD vs Allcontrols	hsa.let.7d.3p	0.242878	13.0944	2.813	0.00531841	0.155661	0.620771				ADMetastatic vs Allcontrols	hsa.let.7d.3p
AD vs Allcontrols	hsa.miR.5010.5p	-0.712565	3.49244	-2.68265	0.00781657	0.186979	0.625512				SQNon-Metastatic vs Allcontrols	hsa.miR.5010.5p
AD vs Allcontrols	hsa.miR.548l	-0.508162	2.2548	-2.6487	0.00862123	0.187275	0.606335				SQMetastatic vs Allcontrols	hsa.miR.548l
AD vs Allcontrols	hsa.miR.1228.5p	-0.534633	2.27862	-2.61982	0.00936374	0.187275	0.610429				SCLCNon-Metastatic vs Allcontrols	hsa.miR.1228.5p
SQ vs Allcontrols	hsa.miR.4485.3p	1.19073	4.25149	5.74521	2.79498e-08	1.67699e-05	0.60084				SCLCMetastatic vs Allcontrols	hsa.miR.4485.3p
SQ vs Allcontrols	hsa.miR.589.5p	1.03796	3.85797	5.24509	3.45217e-07	7.47888e-05	0.605252				NSCLCNon-Metastatic vs Allcontrols	hsa.miR.589.5p
SQ vs Allcontrols	hsa.miR.6891.5p	0.953764	2.31433	4.616	6.40269e-06	0.000640269	0.619958				NSCLCMetastatic vs Allcontrols	hsa.miR.6891.5p
SQ vs Allcontrols	hsa.miR.22.5p	0.930063	5.06914	3.19821	0.00157074	0.0420881	0.636345				ADNon-Metastatic vs ADcontrols	hsa.miR.22.5p
SQ vs Allcontrols	hsa.miR.590.3p	0.571231	1.71649	2.9597	0.00339061	0.0667004	0.621008				ADMetastatic vs ADcontrols	hsa.miR.590.3p
SQ vs Allcontrols	hsa.miR.6741.3p	0.492885	1.57183	2.57899	0.0105112	0.123201	0.602941				SQNon-Metastatic vs SQcontrols	hsa.miR.6741.3p
SQ vs Allcontrols	hsa.miR.760	0.661239	2.91285	2.26865	0.0241867	0.175903	0.605672				SQMetastatic vs SQcontrols	hsa.miR.760
SQ vs Allcontrols	hsa.miR.19b.3p	-0.518985	5.46645	-2.12953	0.0342381	0.208655	0.644748				SCLCNon-Metastatic vs SCLCcontrols	hsa.miR.19b.3p
SQ vs Allcontrols	hsa.miR.660.5p	-0.56553	5.72685	-2.06046	0.0404423	0.221336	0.620798				SCLCMetastatic vs SCLCcontrols	hsa.miR.660.5p
SQ vs Allcontrols	hsa.miR.93.5p	-0.196093	10.6108	-2.03976	0.0424797	0.221465	0.617437				NSCLCNon-Metastatic vs NSCLCcontrols	hsa.miR.339.5p
SQ vs Allcontrols	hsa.miR.339.5p	-0.430742	5.77914	-2.00143	0.0464821	0.230189	0.615756				NSCLCMetastatic vs NSCLCcontrols	hsa.miR.126.5p
SQ vs Allcontrols	hsa.miR.126.5p	0.310696	8.50872	1.94976	0.0523804	0.247466	0.602101				casesNon-Metastatic vs controlsNon-Metastatic	hsa.miR.487a.3p
SCLC vs Allcontrols	hsa.miR.487a.3p	-0.893748	1.6129	-5.49577	9.99508e-08	2.39882e-05	0.683403				casesMetastatic vs controlsMetastatic	hsa.miR.320e
SCLC vs Allcontrols	hsa.miR.1273h.3p	-0.876312	2.87281	-4.36576	1.89066e-05	0.00162057	0.632983				ADNon-Metastatic vs ADNon-Metastaticcontrols	hsa.miR.20b.5p
SCLC vs Allcontrols	hsa.miR.320e	-1.10133	2.50573	-4.29301	2.5677e-05	0.00192577	0.620588				ADMetastatic vs ADMetastaticcontrols	hsa.miR.654.3p
SCLC vs Allcontrols	hsa.miR.20b.5p	-0.860003	2.00123	-4.20863	3.64401e-05	0.0021864	0.628361				SQNon-Metastatic vs SQNon-Metastaticcontrols	hsa.miR.3143
SCLC vs Allcontrols	hsa.miR.654.3p	-1.26481	4.79212	-4.04821	6.98463e-05	0.00335262	0.631092				SQMetastatic vs SQMetastaticcontrols	hsa.miR.378a.3p
SCLC vs Allcontrols	hsa.miR.3143	-0.712877	2.43805	-3.56432	0.000440793	0.0132238	0.612395				SCLCNon-Metastatic vs SCLCNon-Metastaticcontrols	hsa.miR.487a.5p
SCLC vs Allcontrols	hsa.miR.378a.3p	-1.06714	5.65703	-3.43569	0.00069734	0.0185957	0.619328				SCLCMetastatic vs SCLCMetastaticcontrols	hsa.miR.1260b
SCLC vs Allcontrols	hsa.miR.487a.5p	-0.585701	1.34451	-3.3648	0.000892857	0.0218659	0.607983				NSCLCNon-Metastatic vs NSCLCNon-Metastaticcontrols	hsa.miR.656.3p
SCLC vs Allcontrols	hsa.miR.1260b	-0.661742	4.82219	-3.3497	0.00094063	0.0222969	0.605462				NSCLCMetastatic vs NSCLCMetastaticcontrols	hsa.miR.1205
SCLC vs Allcontrols	hsa.miR.656.3p	-0.553082	1.99538	-3.13477	0.00193624	0.0368808	0.618487				0	hsa.miR.6769b.3p
SCLC vs Allcontrols	hsa.miR.93.5p	-0.284743	10.6108	-3.04198	0.00261381	0.046126	0.638445					hsa.miR.106a.5p
SCLC vs Allcontrols	hsa.miR.1205	-0.663407	1.60801	-2.92794	0.00374334	0.0590575	0.632143					hsa.miR.3913.5p
SCLC vs Allcontrols	hsa.miR.6769b.3p	-0.307402	1.09686	-2.74453	0.00652198	0.0823829	0.641807					hsa.miR.4738.3p
SCLC vs Allcontrols	hsa.miR.106a.5p	-0.464219	2.14946	-2.72231	0.00696273	0.0861368	0.641597					hsa.miR.6862.5p
SCLC vs Allcontrols	hsa.miR.3913.5p	-0.341566	1.09012	-2.70304	0.00736653	0.0892913	0.610924					hsa.miR.32.3p
SCLC vs Allcontrols	hsa.miR.4738.3p	-0.353904	1.06934	-2.63558	0.00895167	0.102305	0.617857					hsa.miR.3180.5p
SCLC vs Allcontrols	hsa.miR.6862.5p	-0.396414	1.47505	-2.61968	0.00936744	0.103584	0.609244					hsa.miR.6803.3p
SCLC vs Allcontrols	hsa.miR.32.3p	-0.41343	1.69396	-2.51298	0.0126344	0.11938	0.629622					hsa.miR.676.3p
SCLC vs Allcontrols	hsa.miR.3180.5p	-0.24351	1.00157	-2.45888	0.0146506	0.132186	0.615546					hsa.miR.7.1.3p
SCLC vs Allcontrols	hsa.miR.6803.3p	0.603647	7.0254	2.40617	0.0168847	0.143699	0.606723					hsa.miR.3682.3p
SCLC vs Allcontrols	hsa.miR.676.3p	-0.296088	0.944311	-2.33487	0.020383	0.161166	0.602311					hsa.miR.11401
SCLC vs Allcontrols	hsa.miR.7.1.3p	-0.381726	1.8202	-2.31567	0.0214276	0.16806	0.619118					hsa.miR.4755.5p
SCLC vs Allcontrols	hsa.miR.3682.3p	-0.195799	0.948606	-2.18288	0.0300234	0.202405	0.618697					hsa.miR.1185.1.3p
SCLC vs Allcontrols	hsa.miR.11401	-0.27113	1.49552	-2.03782	0.0426744	0.248589	0.632143					hsa.miR.4787.3p
NSCLC vs Allcontrols	hsa.miR.20a.5p	-0.840206	5.17134	-3.65081	0.0003211	0.025688	0.633018					hsa.miR.3648
NSCLC vs Allcontrols	hsa.miR.93.5p	-0.253437	10.6108	-3.41654	0.00074521	0.0425834	0.639826					hsa.miR.24.1.5p
NSCLC vs Allcontrols	hsa.miR.760	0.686937	2.91285	2.98276	0.00315242	0.077202	0.606318					hsa.miR.508.3p
NSCLC vs Allcontrols	hsa.miR.4755.5p	0.342586	1.67991	2.69128	0.00762059	0.120325	0.617913					hsa.miR.628.3p
NSCLC vs Allcontrols	hsa.miR.1185.1.3p	0.260048	1.21991	2.64074	0.00881768	0.135657	0.603978					hsa.miR.7850.5p
AD vs ADcontrols	hsa.miR.3182	0.514499	0.906093	4.57	7.8773e-06	0.00394766	0.615385					hsa.miR.204.5p
AD vs ADcontrols	hsa.miR.4787.3p	0.629873	1.03321	4.33268	2.18262e-05	0.00446909	0.602893					hsa.miR.124.3p
AD vs ADcontrols	hsa.miR.20a.5p	-1.55595	5.17134	-4.32709	2.23455e-05	0.00446909	0.641026					hsa.miR.548ar.3p
AD vs ADcontrols	hsa.miR.421	-1.15789	4.94758	-3.89176	0.000129617	0.0114057	0.602893					hsa.miR.7849.3p
AD vs ADcontrols	hsa.miR.3648	-1.38805	4.97176	-3.80684	0.000179571	0.0134679	0.621302					hsa.miR.548j.5p
AD vs ADcontrols	hsa.miR.24.1.5p	0.634764	1.29323	3.78309	0.000196515	0.0138716	0.633794					hsa.miR.1294
AD vs ADcontrols	hsa.miR.508.3p	0.525895	0.898267	3.62661	0.000352055	0.019203	0.61144					hsa.miR.5001.3p
AD vs ADcontrols	hsa.miR.628.3p	1.13963	4.65602	3.5169	0.000523778	0.0273276	0.605523					hsa.miR.1225.5p
AD vs ADcontrols	hsa.miR.7850.5p	0.48294	1.0114	3.49209	0.000572261	0.0274373	0.605523					hsa.miR.135a.5p
AD vs ADcontrols	hsa.miR.204.5p	0.932509	4.0592	3.49026	0.000575987	0.0274373	0.605523					hsa.miR.4443
AD vs ADcontrols	hsa.miR.124.3p	-1.12975	2.32936	-3.28574	0.00117232	0.0485045	0.643655					hsa.miR.6721.5p
AD vs ADcontrols	hsa.miR.6886.3p	0.23717	0.84254	3.27577	0.00121261	0.0485045	0.629191					hsa.let.7g.5p
AD vs ADcontrols	hsa.miR.3162.5p	0.187073	0.817917	3.24605	0.00134046	0.0486625	0.607495					hsa.miR.6726.3p
AD vs ADcontrols	hsa.miR.548ar.3p	0.323025	0.884816	3.229	0.00141932	0.0486625	0.60355					hsa.miR.185.3p
AD vs ADcontrols	hsa.miR.7849.3p	0.490853	1.04104	3.12971	0.00197095	0.0565154	0.604208					hsa.let.7d.5p
AD vs ADcontrols	hsa.miR.548j.5p	0.911165	2.75523	2.94196	0.00358718	0.0878493	0.614727					hsa.miR.6511a.3p
AD vs ADcontrols	hsa.miR.1294	-1.34145	3.7652	-2.87029	0.00447441	0.0971553	0.619987					hsa.miR.6735.5p
AD vs ADcontrols	hsa.miR.93.5p	-0.332028	10.6108	-2.84345	0.00485522	0.102215	0.666667					hsa.miR.3613.5p
AD vs ADcontrols	hsa.miR.5001.3p	0.27359	0.943789	2.81676	0.0052629	0.103243	0.610782					hsa.miR.6852.5p
AD vs ADcontrols	hsa.miR.1225.5p	0.256747	0.892711	2.81229	0.00533422	0.103243	0.60092					hsa.miR.145.5p
AD vs ADcontrols	hsa.miR.191.3p	-1.02319	4.22403	-2.8012	0.00551465	0.10414	0.601578					hsa.miR.6738.5p
AD vs ADcontrols	hsa.miR.135a.5p	0.518492	1.20496	2.79882	0.00555412	0.10414	0.656805					hsa.miR.193b.3p
AD vs ADcontrols	hsa.miR.4443	1.09758	3.60858	2.77584	0.00594874	0.106545	0.607495					hsa.miR.3158.5p
AD vs ADcontrols	hsa.miR.6721.5p	0.75233	2.58826	2.72836	0.00684529	0.119048	0.653517					hsa.miR.4667.5p
AD vs ADcontrols	hsa.miR.21.3p	-0.936626	5.13124	-2.66154	0.00831416	0.134356	0.661407					hsa.miR.144.3p
AD vs ADcontrols	hsa.let.7g.5p	-0.214814	13.5375	-2.6524	0.00853581	0.134356	0.616042					hsa.miR.511.5p
AD vs ADcontrols	hsa.miR.6726.3p	0.443968	1.52054	2.6356	0.00895706	0.134356	0.693623					hsa.miR.200a.3p
AD vs ADcontrols	hsa.let.7d.3p	0.274463	13.0944	2.6284	0.00914324	0.134483	0.604865					hsa.miR.192.5p
AD vs ADcontrols	hsa.miR.185.3p	0.532976	1.44369	2.62663	0.00918967	0.134483	0.667324					hsa.miR.664a.5p
AD vs ADcontrols	hsa.miR.136.3p	0.903336	3.09078	2.60182	0.00986131	0.138969	0.627219					hsa.let.7b.3p
AD vs ADcontrols	hsa.let.7d.5p	-0.258088	11.686	-2.59832	0.00995945	0.138969	0.625247					hsa.miR.376c.3p
AD vs ADcontrols	hsa.miR.6511a.3p	0.678665	4.4919	2.53578	0.011868	0.158239	0.602235					hsa.miR.607
AD vs ADcontrols	hsa.miR.6735.5p	0.515838	1.61883	2.52718	0.0121548	0.158571	0.604865					hsa.miR.6786.3p
AD vs ADcontrols	hsa.miR.3613.5p	-0.428793	9.24135	-2.49781	0.0131802	0.164753	0.61407					hsa.miR.1228.3p
AD vs ADcontrols	hsa.miR.6852.5p	0.767194	2.50133	2.49318	0.0133487	0.165138	0.677186					hsa.miR.499a.5p
AD vs ADcontrols	hsa.miR.145.5p	-0.829657	6.09198	-2.48229	0.0137529	0.165667	0.634451					hsa.miR.18a.3p
AD vs ADcontrols	hsa.miR.6738.5p	0.408334	1.06524	2.43422	0.0156689	0.175726	0.60355					hsa.miR.15b.3p
AD vs ADcontrols	hsa.miR.193b.3p	-0.940236	2.56488	-2.42816	0.0159265	0.176961	0.600263					hsa.miR.150.3p
AD vs ADcontrols	hsa.miR.539.5p	0.715431	1.98236	2.34985	0.019608	0.201108	0.644313					hsa.miR.3138
AD vs ADcontrols	hsa.miR.3158.5p	0.201351	0.84263	2.342	0.0200156	0.203548	0.606838					hsa.miR.99b.3p
AD vs ADcontrols	hsa.miR.4667.5p	0.397383	1.18534	2.33395	0.0204409	0.206126	0.60618					hsa.miR.941
AD vs ADcontrols	hsa.miR.144.3p	-0.508698	8.92026	-2.28489	0.0232102	0.219309	0.621959					hsa.miR.194.5p
AD vs ADcontrols	hsa.miR.511.5p	-0.8564	2.36106	-2.20962	0.0280949	0.240813	0.621302					hsa.miR.1468.5p
AD vs ADcontrols	hsa.miR.200a.3p	-0.837952	3.4748	-2.20316	0.0285531	0.243005	0.612097					hsa.miR.3150a.5p
AD vs ADcontrols	hsa.miR.192.5p	-0.587058	8.09661	-2.18936	0.0295533	0.248	0.674556					hsa.miR.337.5p
SQ vs SQcontrols	hsa.miR.664a.5p	2.10247	5.34666	5.89775	1.27238e-08	7.63429e-06	0.609375					hsa.miR.338.3p
SQ vs SQcontrols	hsa.let.7b.3p	1.54884	6.31787	5.3643	1.94123e-07	5.8237e-05	0.605					hsa.miR.410.3p
SQ vs SQcontrols	hsa.miR.4485.3p	1.2436	4.25149	4.91671	1.6515e-06	0.00018026	0.62125					hsa.miR.582.3p
SQ vs SQcontrols	hsa.miR.589.5p	1.15757	3.85797	4.68426	4.75237e-06	0.000475237	0.638125					hsa.miR.1226.3p
SQ vs SQcontrols	hsa.miR.22.5p	1.50999	5.06914	4.45222	1.31307e-05	0.00112549	0.690625					hsa.miR.196a.5p
SQ vs SQcontrols	hsa.miR.376c.3p	1.3282	3.79979	4.39303	1.69095e-05	0.00135276	0.618125					hsa.miR.6511b.3p
SQ vs SQcontrols	hsa.miR.6891.5p	0.950534	2.31433	3.78015	0.000198711	0.0103675	0.63625					hsa.miR.148a.5p
SQ vs SQcontrols	hsa.miR.607	-0.431593	0.957773	-3.55751	0.000452648	0.0169743	0.62125					hsa.miR.1284
SQ vs SQcontrols	hsa.miR.6786.3p	-0.5232	1.22888	-3.50408	0.000548329	0.0193528	0.6					hsa.miR.629.3p
SQ vs SQcontrols	hsa.miR.200a.3p	1.25285	3.4748	3.32164	0.00103737	0.032759	0.615625					hsa.miR.200b.5p
SQ vs SQcontrols	hsa.miR.1228.3p	0.954453	3.49998	3.28642	0.00116961	0.0347129	0.623125					hsa.miR.3158.3p
SQ vs SQcontrols	hsa.miR.499a.5p	1.17013	3.86977	3.19483	0.00159053	0.0381728	0.625					hsa.miR.331.3p
SQ vs SQcontrols	hsa.miR.18a.3p	0.785906	3.88163	3.17286	0.00171055	0.0394743	0.615625					hsa.miR.122.3p
SQ vs SQcontrols	hsa.miR.15b.3p	0.909087	5.7733	3.11211	0.00208729	0.0463841	0.61					hsa.miR.29b.1.5p
SQ vs SQcontrols	hsa.miR.150.3p	0.906387	4.72099	2.87378	0.00442694	0.0804898	0.605					hsa.miR.144.5p
SQ vs SQcontrols	hsa.miR.3138	0.800158	2.52766	2.68523	0.00776367	0.127892	0.6325					hsa.miR.146a.5p
SQ vs SQcontrols	hsa.miR.6862.5p	-0.488865	1.47505	-2.37531	0.0183363	0.222258	0.65					hsa.miR.4659b.5p
SQ vs SQcontrols	hsa.miR.19b.3p	-0.7482	5.46645	-2.36186	0.0189987	0.223514	0.654375					hsa.miR.195.5p
SQ vs SQcontrols	hsa.miR.590.3p	0.594948	1.71649	2.29849	0.0224112	0.249014	0.610625					hsa.miR.185.5p
SCLC vs SCLCcontrols	hsa.miR.1273h.3p	-1.27787	2.87281	-4.61157	6.56149e-06	0.00152386	0.61					hsa.miR.1306.5p
SCLC vs SCLCcontrols	hsa.miR.99b.3p	-0.825952	1.71152	-3.85678	0.000148344	0.0148344	0.61625					hsa.miR.548au.5p
SCLC vs SCLCcontrols	hsa.miR.941	-1.12831	3.4921	-3.5924	0.000398889	0.0281569	0.625625					hsa.miR.6734.5p
SCLC vs SCLCcontrols	hsa.miR.6726.3p	-0.61071	1.52054	-3.4373	0.000694599	0.0396914	0.614375					hsa.miR.628.5p
SCLC vs SCLCcontrols	hsa.miR.20b.5p	-0.91866	2.00123	-3.39247	0.000812468	0.042023	0.66					hsa.miR.6798.3p
SCLC vs SCLCcontrols	hsa.miR.194.5p	-0.921347	6.9643	-3.36721	0.000886841	0.042023	0.6375					hsa.miR.1246
SCLC vs SCLCcontrols	hsa.miR.320e	-1.07072	2.50573	-3.25773	0.00128881	0.046438	0.61625					hsa.miR.6881.3p
SCLC vs SCLCcontrols	hsa.miR.1468.5p	-0.840294	2.35508	-3.25158	0.00131574	0.046438	0.62375					hsa.miR.6894.3p
SCLC vs SCLCcontrols	hsa.miR.3150a.5p	-0.417616	1.05069	-3.13962	0.00190807	0.055846	0.623125					hsa.miR.24.2.5p
SCLC vs SCLCcontrols	hsa.miR.337.5p	-0.689602	1.62915	-2.88542	0.004272	0.0880791	0.624375					hsa.miR.766.3p
SCLC vs SCLCcontrols	hsa.miR.338.3p	0.623399	2.15034	2.88097	0.00433055	0.0880791	0.608125					hsa.miR.651.5p
SCLC vs SCLCcontrols	hsa.miR.410.3p	-1.0001	2.70929	-2.81746	0.00525183	0.0984718	0.600625					hsa.miR.10527.5p
SCLC vs SCLCcontrols	hsa.miR.32.3p	-0.55076	1.69396	-2.74908	0.00643992	0.110122	0.63125					hsa.miR.454.3p
SCLC vs SCLCcontrols	hsa.miR.582.3p	0.72253	2.05062	2.68855	0.00768929	0.126399	0.626875					hsa.miR.10a.3p
SCLC vs SCLCcontrols	hsa.miR.1226.3p	-1.0346	2.63553	-2.60386	0.00980441	0.148928	0.63375					hsa.miR.424.5p
SCLC vs SCLCcontrols	hsa.miR.196a.5p	-0.508217	1.40767	-2.57818	0.0105415	0.15205	0.60625					hsa.miR.664a.3p
SCLC vs SCLCcontrols	hsa.miR.6511b.3p	0.600437	3.73003	2.57143	0.0107436	0.15205	0.61625					hsa.let.7a.3p
SCLC vs SCLCcontrols	hsa.miR.378a.3p	-0.958134	5.65703	-2.54071	0.0117065	0.153999	0.619375					hsa.miR.27a.5p
SCLC vs SCLCcontrols	hsa.miR.148a.5p	-0.886564	2.19935	-2.53435	0.0119154	0.153999	0.659375					hsa.miR.326
SCLC vs SCLCcontrols	hsa.miR.1284	0.549783	3.20767	2.33001	0.0206522	0.19986	0.61375					hsa.miR.3177.3p
SCLC vs SCLCcontrols	hsa.miR.629.3p	-0.380506	1.36115	-2.21931	0.0274196	0.223984	0.61375					hsa.miR.140.5p
NSCLC vs NSCLCcontrols	hsa.miR.20a.5p	-1.00674	5.17134	-4.02095	7.78699e-05	0.00934439	0.653261					hsa.miR.504.5p
NSCLC vs NSCLCcontrols	hsa.miR.93.5p	-0.291607	10.6108	-3.59119	0.000399887	0.0251496	0.664477					hsa.miR.143.3p
NSCLC vs NSCLCcontrols	hsa.miR.22.5p	0.779242	5.06914	3.23115	0.00140729	0.0603123	0.616888					hsa.miR.1307.5p
NSCLC vs NSCLCcontrols	hsa.miR.760	0.722816	2.91285	2.8376	0.00493797	0.116188	0.615606					hsa.miR.550a.3.5p
NSCLC vs NSCLCcontrols	hsa.miR.200b.5p	0.387981	1.77267	2.7612	0.00620831	0.132655	0.602628					hsa.miR.1249.3p
NSCLC vs NSCLCcontrols	hsa.miR.4755.5p	0.299074	1.67991	2.30673	0.0219304	0.248525	0.606313					hsa.miR.378c
casesNon-Metastatic vs Allcontrols	hsa.miR.3158.3p	2.44659	3.507	11.0874	5.8955e-23	7.0746e-20	0.602941					hsa.miR.497.5p
casesNon-Metastatic vs Allcontrols	hsa.miR.331.3p	1.78587	4.19184	7.14985	1.28755e-11	5.15019e-09	0.634072					hsa.miR.15b.5p
casesNon-Metastatic vs Allcontrols	hsa.miR.6511b.3p	1.22996	3.72246	6.55197	4.01395e-10	1.20419e-07	0.61631					hsa.miR.203a.3p
casesNon-Metastatic vs Allcontrols	hsa.miR.6721.5p	1.09978	2.61647	5.43179	1.4816e-07	2.53988e-05	0.614973					hsa.miR.199a.3p
casesNon-Metastatic vs Allcontrols	hsa.miR.122.3p	0.922551	2.4458	5.22984	3.96316e-07	5.94473e-05	0.653552					hsa.miR.199b.3p
casesNon-Metastatic vs Allcontrols	hsa.miR.29b.1.5p	0.708714	2.04708	3.31166	0.00108506	0.0482247	0.603705					hsa.miR.218.2.3p
casesNon-Metastatic vs Allcontrols	hsa.miR.93.5p	-0.300269	10.6063	-3.22373	0.0014589	0.0537966	0.626432					hsa.miR.6745
casesNon-Metastatic vs Allcontrols	hsa.miR.144.5p	-0.435745	8.79894	-2.74236	0.00660554	0.104463	0.643048					hsa.miR.1238.5p
casesNon-Metastatic vs Allcontrols	hsa.miR.146a.5p	0.194356	12.549	2.34838	0.0197478	0.187355	0.603896					hsa.miR.6783.3p
casesNon-Metastatic vs Allcontrols	hsa.miR.4659b.5p	-0.439955	1.56669	-2.28879	0.023047	0.19932	0.601986					hsa.miR.513a.5p
casesMetastatic vs Allcontrols	hsa.miR.195.5p	0.990666	2.84755	5.03711	9.88517e-07	0.000395407	0.622918					hsa.miR.6866.3p
casesMetastatic vs Allcontrols	hsa.miR.93.5p	-0.287651	10.6063	-3.39654	0.000810621	0.0540414	0.66738					hsa.miR.151b
casesMetastatic vs Allcontrols	hsa.miR.19b.3p	-0.709978	5.50083	-3.28967	0.00116912	0.0701472	0.615432					hsa.miR.449a
casesMetastatic vs Allcontrols	hsa.miR.20a.5p	-0.800533	5.2762	-3.18658	0.00165018	0.0771532	0.627196					hsa.miR.6858.3p
casesMetastatic vs Allcontrols	hsa.miR.185.5p	-0.272426	9.5652	-2.46721	0.0143854	0.213118	0.607792					hsa.miR.371b.5p
casesMetastatic vs Allcontrols	hsa.miR.1306.5p	0.46268	6.85545	2.45103	0.0150301	0.218801	0.62139					hsa.miR.365b.5p
ADNon-Metastatic vs Allcontrols	hsa.miR.548au.5p	0.761778	0.86707	5.07208	8.5214e-07	0.000241961	0.607563					hsa.miR.548ai
ADNon-Metastatic vs Allcontrols	hsa.miR.503.5p	-2.14491	4.13966	-4.81962	2.72577e-06	0.000467276	0.662185					hsa.miR.570.5p
ADNon-Metastatic vs Allcontrols	hsa.miR.6734.5p	-2.01416	3.56725	-4.70157	4.62501e-06	0.000663637	0.668908					hsa.miR.873.5p
ADNon-Metastatic vs Allcontrols	hsa.miR.628.5p	1.7936	1.69988	4.64389	5.96742e-06	0.00071609	0.657983					hsa.miR.6727.3p
ADNon-Metastatic vs Allcontrols	hsa.miR.6798.3p	0.788611	0.909572	4.4594	1.32713e-05	0.001344	0.617647					hsa.miR.4497
ADNon-Metastatic vs Allcontrols	hsa.miR.204.5p	1.73803	4.06953	4.2628	3.02814e-05	0.00213751	0.715126					hsa.miR.4689
ADNon-Metastatic vs Allcontrols	hsa.miR.6721.5p	1.93742	2.61647	4.17923	4.26342e-05	0.00284228	0.680672					hsa.miR.6885.5p
ADNon-Metastatic vs Allcontrols	hsa.miR.1246	2.18555	2.31633	4.03518	7.59683e-05	0.00419592	0.684874					hsa.miR.1908.5p
ADNon-Metastatic vs Allcontrols	hsa.miR.136.3p	1.86313	3.1256	3.76723	0.000213425	0.00943579	0.677311					hsa.miR.186.3p
ADNon-Metastatic vs Allcontrols	hsa.miR.6881.3p	1.13454	1.04764	3.73579	0.000240066	0.00991971	0.668908					hsa.miR.7845.5p
ADNon-Metastatic vs Allcontrols	hsa.miR.6735.5p	1.61545	1.64878	3.72708	0.000247993	0.00991971	0.645378					hsa.miR.151a.5p
ADNon-Metastatic vs Allcontrols	hsa.miR.6894.3p	1.55856	1.16741	3.58653	0.00041529	0.013843	0.613445					hsa.miR.33a.3p
ADNon-Metastatic vs Allcontrols	hsa.miR.1185.1.3p	1.45613	1.25445	3.56408	0.00045029	0.0145624	0.70084					hsa.miR.4731.5p
ADNon-Metastatic vs Allcontrols	hsa.miR.24.2.5p	-1.67379	3.48162	-3.44234	0.000693647	0.0204643	0.652941					hsa.miR.183.3p
ADNon-Metastatic vs Allcontrols	hsa.miR.331.3p	1.76683	4.19184	3.44006	0.000699196	0.0204643	0.754622					hsa.miR.4326
ADNon-Metastatic vs Allcontrols	hsa.miR.3182	0.655991	0.919109	3.39009	0.000831981	0.0232181	0.608403					hsa.miR.296.3p
ADNon-Metastatic vs Allcontrols	hsa.miR.766.3p	1.91288	3.3932	3.36595	0.000904271	0.0246619	0.719328					hsa.miR.655.3p
ADNon-Metastatic vs Allcontrols	hsa.miR.651.5p	-1.67078	3.95749	-3.20817	0.00154098	0.0401995	0.640336					hsa.miR.491.5p
ADNon-Metastatic vs Allcontrols	hsa.miR.4755.5p	1.43549	1.67699	3.14817	0.00187749	0.0450596	0.672269					hsa.miR.6758.3p
ADNon-Metastatic vs Allcontrols	hsa.miR.29b.1.5p	1.47935	2.04708	3.09034	0.00226498	0.0517975	0.716807					hsa.miR.4654
ADNon-Metastatic vs Allcontrols	hsa.miR.93.5p	-0.523553	10.6063	-3.08724	0.00228772	0.0517975	0.647059					hsa.miR.214.3p
ADNon-Metastatic vs Allcontrols	hsa.miR.10527.5p	1.55367	3.34745	3.07462	0.00238244	0.0528748	0.705882					hsa.miR.6763.5p
ADNon-Metastatic vs Allcontrols	hsa.miR.122.3p	1.36194	2.4458	3.03628	0.00269272	0.0577011	0.617647					hsa.miR.141.3p
ADNon-Metastatic vs Allcontrols	hsa.miR.656.3p	-0.960572	2.03117	-2.97766	0.00323965	0.0682032	0.727731					hsa.miR.181c.5p
ADNon-Metastatic vs Allcontrols	hsa.miR.150.3p	1.54293	4.73059	2.96415	0.0033793	0.0699165	0.711765					hsa.miR.4772.3p
ADNon-Metastatic vs Allcontrols	hsa.miR.454.3p	-1.66217	5.08118	-2.90826	0.00401797	0.0803594	0.657983					hsa.miR.484
ADNon-Metastatic vs Allcontrols	hsa.miR.10a.3p	-1.31747	2.95852	-2.85903	0.00466988	0.0903847	0.62605					hsa.miR.374a.3p
ADNon-Metastatic vs Allcontrols	hsa.miR.424.5p	-1.84069	5.66854	-2.83647	0.00499978	0.0937459	0.676471					hsa.miR.4418
ADNon-Metastatic vs Allcontrols	hsa.miR.664a.3p	1.32931	4.95975	2.8257	0.00516465	0.094185	0.610084					hsa.let.7c.5p
ADNon-Metastatic vs Allcontrols	hsa.let.7a.3p	-1.17935	2.86206	-2.8197	0.00525866	0.094185	0.62521					hsa.miR.129.5p
ADNon-Metastatic vs Allcontrols	hsa.miR.27a.5p	-1.26752	2.98655	-2.77236	0.00605625	0.102359	0.707563					hsa.miR.30c.2.3p
ADNon-Metastatic vs Allcontrols	hsa.miR.1228.3p	1.48011	3.5268	2.73982	0.00666662	0.105262	0.676471					hsa.miR.26a.1.3p
ADNon-Metastatic vs Allcontrols	hsa.miR.326	-1.23337	2.9033	-2.71908	0.00708411	0.110402	0.652101					hsa.miR.1323
ADNon-Metastatic vs Allcontrols	hsa.miR.3177.3p	-1.00156	2.89294	-2.65888	0.00843328	0.123414	0.646218					hsa.miR.9.5p
ADNon-Metastatic vs Allcontrols	hsa.miR.140.5p	-1.57759	4.70384	-2.63602	0.00900326	0.130168	0.621008					hsa.let.7a.5p
ADNon-Metastatic vs Allcontrols	hsa.miR.1226.3p	-1.14926	2.62401	-2.59464	0.0101241	0.14463	0.658824					hsa.miR.328.3p
ADNon-Metastatic vs Allcontrols	hsa.miR.504.5p	-0.764202	1.50816	-2.59024	0.0102504	0.144712	0.62521					hsa.miR.877.3p
ADNon-Metastatic vs Allcontrols	hsa.miR.143.3p	-0.646111	10.8946	-2.52625	0.0122528	0.170969	0.711765					hsa.miR.6736.3p
ADNon-Metastatic vs Allcontrols	hsa.miR.1307.5p	-0.999517	2.83184	-2.50247	0.0130818	0.180438	0.62437					hsa.miR.6746.3p
ADNon-Metastatic vs Allcontrols	hsa.miR.550a.3.5p	-0.8451	2.08562	-2.48856	0.0135892	0.181837	0.639496					hsa.miR.5584.5p
ADNon-Metastatic vs Allcontrols	hsa.miR.539.5p	1.24134	1.95352	2.48064	0.0138863	0.181837	0.673109					hsa.miR.496
ADNon-Metastatic vs Allcontrols	hsa.miR.1249.3p	1.26159	5.27937	2.47522	0.0140924	0.181837	0.741176					hsa.miR.92a.1.5p
ADNon-Metastatic vs Allcontrols	hsa.miR.378c	-0.860606	2.03694	-2.43587	0.0156747	0.193914	0.657143					hsa.miR.1225.3p
ADNon-Metastatic vs Allcontrols	hsa.miR.338.3p	-0.726403	2.14918	-2.38492	0.0179559	0.206877	0.698319					hsa.miR.10401.3p
ADNon-Metastatic vs Allcontrols	hsa.miR.497.5p	-0.826948	1.65771	-2.38186	0.0181017	0.206877	0.610924					hsa.miR.1291
ADNon-Metastatic vs Allcontrols	hsa.miR.15b.5p	-0.480647	11.2325	-2.37199	0.0185797	0.208688	0.667227					hsa.miR.429
ADNon-Metastatic vs Allcontrols	hsa.miR.21.3p	-1.23974	5.19364	-2.33208	0.0206266	0.229184	0.648739					hsa.let.7i.3p
ADNon-Metastatic vs Allcontrols	hsa.miR.203a.3p	-1.70319	6.74369	-2.30909	0.0218935	0.234573	0.602521					hsa.miR.618
ADNon-Metastatic vs Allcontrols	hsa.miR.6726.3p	0.893975	1.49893	2.29809	0.0225233	0.237779	0.621008					hsa.miR.370.3p
ADNon-Metastatic vs Allcontrols	hsa.miR.199a.3p	-0.373524	10.0565	-2.28526	0.0232781	0.240707	0.657983					hsa.miR.1306.3p
ADNon-Metastatic vs Allcontrols	hsa.miR.199b.3p	-0.372958	10.0563	-2.28207	0.0234689	0.240707	0.657983					hsa.miR.382.3p
ADMetastatic vs Allcontrols	hsa.miR.218.2.3p	0.519302	0.8131	5.79169	2.46685e-08	1.48011e-05	0.602484					hsa.miR.134.5p
ADMetastatic vs Allcontrols	hsa.miR.6745	0.294006	0.818247	5.30359	2.82653e-07	0.000113061	0.621849					hsa.miR.1271.5p
ADMetastatic vs Allcontrols	hsa.miR.195.5p	1.60559	2.84755	5.0937	7.69842e-07	0.000184762	0.668615					hsa.miR.485.5p
ADMetastatic vs Allcontrols	hsa.miR.185.3p	0.887444	1.50603	4.0923	6.05271e-05	0.00932961	0.693095					hsa.miR.323b.3p
ADMetastatic vs Allcontrols	hsa.miR.1238.5p	0.282801	0.809806	4.08549	6.21974e-05	0.00932961	0.609061					hsa.miR.3679.5p
ADMetastatic vs Allcontrols	hsa.miR.6886.3p	0.275239	0.856996	3.96772	9.9034e-05	0.0132045	0.640117					hsa.miR.30a.3p
ADMetastatic vs Allcontrols	hsa.miR.3648	-1.49217	4.95348	-3.85759	0.000151569	0.0181883	0.643405					hsa.miR.301a.3p
ADMetastatic vs Allcontrols	hsa.miR.6783.3p	0.325918	0.871177	3.80933	0.000182112	0.0198668	0.610157					hsa.miR.193a.3p
ADMetastatic vs Allcontrols	hsa.miR.513a.5p	0.192944	0.813355	3.70537	0.000268817	0.0241621	0.609061					hsa.miR.152.3p
ADMetastatic vs Allcontrols	hsa.miR.582.3p	0.946549	2.00905	3.69763	0.000276629	0.0241621	0.606138					hsa.miR.376a.3p
ADMetastatic vs Allcontrols	hsa.miR.6866.3p	0.257521	0.818708	3.69253	0.000281892	0.0241621	0.609061					hsa.miR.874.3p
ADMetastatic vs Allcontrols	hsa.miR.421	-0.988687	5.04802	-3.54413	0.000483724	0.0362793	0.609792					hsa.miR.127.3p
ADMetastatic vs Allcontrols	hsa.miR.3177.3p	0.954182	2.89294	3.41711	0.000757505	0.0435776	0.665327					hsa.miR.1270
ADMetastatic vs Allcontrols	hsa.miR.151b	-1.12456	6.97932	-3.41518	0.000762608	0.0435776	0.610888					hsa.miR.181a.3p
ADMetastatic vs Allcontrols	hsa.miR.19b.3p	-0.957322	5.50083	-3.35572	0.000936629	0.0488676	0.624772					hsa.miR.26b.3p
ADMetastatic vs Allcontrols	hsa.miR.449a	0.158813	0.810609	3.31668	0.00107031	0.0535154	0.625502					hsa.miR.93.3p
ADMetastatic vs Allcontrols	hsa.miR.6858.3p	0.144944	0.80583	3.12406	0.00203089	0.0937336	0.609061					hsa.miR.532.3p
ADMetastatic vs Allcontrols	hsa.miR.371b.5p	1.08893	3.24913	3.04106	0.00265212	0.109743	0.626233					hsa.miR.125a.3p
ADMetastatic vs Allcontrols	hsa.miR.191.3p	-1.05184	4.24195	-2.98152	0.00320071	0.115452	0.65875					hsa.miR.598.3p
ADMetastatic vs Allcontrols	hsa.miR.20a.5p	-1.06217	5.2762	-2.96749	0.00334432	0.115452	0.633906					hsa.miR.3614.5p
ADMetastatic vs Allcontrols	hsa.miR.548ar.3p	0.250999	0.903151	2.95834	0.00344109	0.115452	0.6076					hsa.miR.616.3p
ADMetastatic vs Allcontrols	hsa.miR.760	1.03321	2.86126	2.93502	0.00369952	0.119985	0.636098					hsa.miR.3605.5p
ADMetastatic vs Allcontrols	hsa.miR.365b.5p	0.298966	0.899859	2.88429	0.00432426	0.136555	0.604677					hsa.miR.431.5p
ADMetastatic vs Allcontrols	hsa.miR.4787.3p	0.391486	1.04641	2.872	0.00448935	0.138134	0.615638					hsa.miR.7976
ADMetastatic vs Allcontrols	hsa.miR.548ai	0.209349	0.839875	2.83139	0.00507702	0.138464	0.600292					hsa.miR.4508
ADMetastatic vs Allcontrols	hsa.miR.570.5p	0.209349	0.839875	2.83139	0.00507702	0.138464	0.600292					hsa.miR.3605.3p
ADMetastatic vs Allcontrols	hsa.miR.192.5p	-0.735777	8.06569	-2.80141	0.00555476	0.148127	0.669711					hsa.miR.455.5p
ADMetastatic vs Allcontrols	hsa.miR.873.5p	-0.737994	2.57234	-2.78734	0.00579265	0.151113	0.609061					hsa.miR.10396a.3p
ADMetastatic vs Allcontrols	hsa.miR.6727.3p	0.185017	0.833574	2.77792	0.00595715	0.152097	0.62806					hsa.miR.1307.3p
ADMetastatic vs Allcontrols	hsa.miR.4497	0.628751	1.47313	2.74177	0.00662854	0.157267	0.601754					hsa.miR.2355.3p
ADMetastatic vs Allcontrols	hsa.miR.4689	0.17809	0.839257	2.73304	0.00680057	0.157267	0.626598					hsa.miR.505.5p
ADMetastatic vs Allcontrols	hsa.miR.6885.5p	0.678249	1.12927	2.72882	0.00688508	0.157267	0.604311					hsa.miR.140.3p
ADMetastatic vs Allcontrols	hsa.let.7d.3p	0.286115	13.084	2.72857	0.00689024	0.157267	0.627329					hsa.miR.133a.3p
ADMetastatic vs Allcontrols	hsa.miR.1908.5p	0.848668	4.58295	2.71434	0.00718272	0.15791	0.607965					hsa.miR.6767.5p
ADMetastatic vs Allcontrols	hsa.miR.6735.5p	0.605473	1.64878	2.71173	0.00723755	0.15791	0.602484					hsa.miR.656.5p
ADMetastatic vs Allcontrols	hsa.miR.11401	0.479538	1.56261	2.67673	0.00801079	0.17166	0.63354					hsa.miR.103a.3p
ADMetastatic vs Allcontrols	hsa.miR.186.3p	0.166363	0.84843	2.66731	0.00823139	0.173228	0.629156					hsa.miR.191.5p
ADMetastatic vs Allcontrols	hsa.miR.93.5p	-0.308131	10.6063	-2.64447	0.00878874	0.175775	0.693095					hsa.miR.1288.3p
ADMetastatic vs Allcontrols	hsa.miR.144.3p	-0.544156	8.93918	-2.63005	0.00915773	0.177725	0.629156					hsa.miR.6738.3p
ADMetastatic vs Allcontrols	hsa.miR.7845.5p	0.209978	0.933857	2.6095	0.00970805	0.182026	0.624041					hsa.miR.7706
ADMetastatic vs Allcontrols	hsa.miR.1228.5p	-0.605232	2.28729	-2.57351	0.0107434	0.195334	0.661308					hsa.miR.6866.5p
ADMetastatic vs Allcontrols	hsa.miR.151a.5p	-0.277577	11.0008	-2.54196	0.0117312	0.210112	0.636463					hsa.miR.129.2.3p
ADMetastatic vs Allcontrols	hsa.miR.33a.3p	0.13221	0.828114	2.49257	0.0134413	0.2372	0.618195					hsa.miR.206
ADMetastatic vs Allcontrols	hsa.miR.4731.5p	0.3614	1.03975	2.47355	0.0141565	0.242683	0.621118					hsa.miR.204.3p
ADMetastatic vs Allcontrols	hsa.miR.183.3p	0.345316	1.28012	2.46664	0.0144248	0.2438	0.623676					hsa.miR.636
SQNon-Metastatic vs Allcontrols	hsa.miR.4326	2.99789	1.93963	11.8676	2.74519e-25	3.29423e-22	0.636555					hsa.miR.374c.5p
SQNon-Metastatic vs Allcontrols	hsa.miR.3158.3p	2.6971	3.507	9.27762	1.97324e-17	1.18394e-14	0.609244					hsa.miR.6741.5p
SQNon-Metastatic vs Allcontrols	hsa.miR.296.3p	0.757633	0.985513	5.46574	1.27819e-07	3.06766e-05	0.65056					hsa.miR.25.5p
SQNon-Metastatic vs Allcontrols	hsa.miR.589.5p	1.23985	3.79264	5.00825	1.14805e-06	0.000172208	0.609594					hsa.miR.370.5p
SQNon-Metastatic vs Allcontrols	hsa.miR.6511b.3p	1.1993	3.72246	4.80124	2.96144e-06	0.000355373	0.613095					hsa.miR.3151.3p
SQNon-Metastatic vs Allcontrols	hsa.miR.6721.5p	1.07139	2.61647	4.30079	2.58758e-05	0.00221793	0.655462					hsa.miR.92a.2.5p
SQNon-Metastatic vs Allcontrols	hsa.miR.655.3p	0.622642	1.28486	3.99283	8.97632e-05	0.00566925	0.647409					hsa.miR.7854.3p
SQNon-Metastatic vs Allcontrols	hsa.miR.491.5p	0.568661	1.13498	3.9471	0.000107323	0.00643936	0.644258					hsa.miR.653.3p
SQNon-Metastatic vs Allcontrols	hsa.miR.6758.3p	0.315053	0.963589	3.93109	0.000114209	0.00652621	0.623599					hsa.miR.1914.5p
SQNon-Metastatic vs Allcontrols	hsa.miR.4654	0.67984	1.10093	3.91224	0.000122855	0.00668936	0.647059					hsa.miR.6505.5p
SQNon-Metastatic vs Allcontrols	hsa.miR.214.3p	1.0705	3.4892	3.90118	0.000128213	0.00668936	0.616947					hsa.miR.377.3p
SQNon-Metastatic vs Allcontrols	hsa.miR.122.3p	0.855157	2.4458	3.66712	0.000309573	0.014288	0.643557					hsa.miR.1229.3p
SQNon-Metastatic vs Allcontrols	hsa.miR.6763.5p	0.526977	1.12481	3.59705	0.000399772	0.0161281	0.616947					hsa.miR.3187.3p
SQNon-Metastatic vs Allcontrols	hsa.miR.499a.5p	1.23037	3.98055	3.46471	0.000641258	0.0213753	0.671218					hsa.miR.6716.3p
SQNon-Metastatic vs Allcontrols	hsa.miR.141.3p	0.747462	1.93893	3.17418	0.00172402	0.0459739	0.641106					hsa.miR.6748.5p
SQNon-Metastatic vs Allcontrols	hsa.miR.181c.5p	1.05704	3.02201	3.10887	0.00213342	0.0522471	0.615196					hsa.miR.548al
SQNon-Metastatic vs Allcontrols	hsa.miR.3143	-0.804689	2.49335	-3.09745	0.00221366	0.0531279	0.60014					hsa.miR.12125
SQNon-Metastatic vs Allcontrols	hsa.miR.6891.5p	0.755506	2.33921	3.05271	0.00255544	0.0589716	0.632003					hsa.miR.6512.5p
SQNon-Metastatic vs Allcontrols	hsa.miR.6885.5p	0.757973	1.12927	3.04623	0.00260877	0.0590664	0.605042					hsa.miR.376a.5p
SQNon-Metastatic vs Allcontrols	hsa.miR.4772.3p	0.375628	1.37162	2.842	0.004917	0.08195	0.648459					hsa.miR.2355.5p
SQNon-Metastatic vs Allcontrols	hsa.miR.590.3p	0.733855	1.77149	2.8178	0.00528865	0.0868453	0.683473					hsa.miR.3186.3p
SQNon-Metastatic vs Allcontrols	hsa.miR.484	-0.470335	10.934	-2.6113	0.00965859	0.115103	0.608543					hsa.miR.296.5p
SQNon-Metastatic vs Allcontrols	hsa.miR.29b.1.5p	0.700742	2.04708	2.61024	0.00968783	0.115103	0.611345					hsa.miR.7.5p
SQNon-Metastatic vs Allcontrols	hsa.miR.374a.3p	-0.654288	3.29308	-2.46705	0.0144089	0.131756	0.60049					hsa.miR.6837.3p
SQNon-Metastatic vs Allcontrols	hsa.miR.4418	1.04281	2.23963	2.4649	0.0144931	0.131756	0.643207					hsa.miR.6782.3p
SQNon-Metastatic vs Allcontrols	hsa.miR.338.3p	0.485433	2.14918	2.42878	0.0159758	0.134518	0.601891					hsa.miR.377.5p
SQNon-Metastatic vs Allcontrols	hsa.let.7c.5p	0.319603	9.93359	2.41721	0.0164784	0.134518	0.610294					hsa.miR.3960
SQNon-Metastatic vs Allcontrols	hsa.miR.129.5p	0.501055	1.47334	2.37134	0.0186117	0.145026	0.666317					hsa.miR.330.3p
SQNon-Metastatic vs Allcontrols	hsa.miR.126.5p	0.459974	8.49986	2.31377	0.0216301	0.150648	0.645308					hsa.miR.194.3p
SQNon-Metastatic vs Allcontrols	hsa.miR.30c.2.3p	0.508351	1.73158	2.26452	0.0245451	0.157508	0.618347					hsa.miR.412.5p
SQNon-Metastatic vs Allcontrols	hsa.miR.1185.1.3p	0.351469	1.25445	2.24611	0.0257195	0.158284	0.610644					hsa.miR.548e.3p
SQNon-Metastatic vs Allcontrols	hsa.miR.22.5p	0.82665	5.09005	2.22381	0.0272069	0.161028	0.634454					hsa.miR.196b.5p
SQNon-Metastatic vs Allcontrols	hsa.miR.1306.5p	-0.56356	6.85545	-2.18635	0.029875	0.161028	0.62605					hsa.miR.483.3p
SQNon-Metastatic vs Allcontrols	hsa.miR.26a.1.3p	0.356187	1.3403	2.09761	0.0371142	0.166979	0.610644					hsa.miR.3909
SQNon-Metastatic vs Allcontrols	hsa.miR.1323	0.57102	1.78885	2.09046	0.0377583	0.166979	0.648459					hsa.miR.662
SQNon-Metastatic vs Allcontrols	hsa.miR.4787.3p	0.247001	1.04641	2.04282	0.0422972	0.173475	0.60084					hsa.miR.3157.3p
SQNon-Metastatic vs Allcontrols	hsa.miR.9.5p	0.875329	2.07096	2.03774	0.042807	0.174247	0.615196					hsa.miR.4485.5p
SQNon-Metastatic vs Allcontrols	hsa.miR.93.5p	-0.235656	10.6063	-1.99194	0.0476493	0.181489	0.623599					hsa.miR.6842.5p
SQNon-Metastatic vs Allcontrols	hsa.miR.339.5p	-0.50103	5.87906	-1.97782	0.0492336	0.183691	0.647059					hsa.miR.1236.5p
SQNon-Metastatic vs Allcontrols	hsa.let.7a.5p	0.165953	15.7172	1.94987	0.0524983	0.183884	0.629552					hsa.miR.3157.5p
SQNon-Metastatic vs Allcontrols	hsa.miR.200b.5p	0.446783	1.7708	1.93653	0.0541212	0.185701	0.617997					hsa.miR.544b
SQNon-Metastatic vs Allcontrols	hsa.miR.328.3p	-0.522361	7.11887	-1.90703	0.0578565	0.192454	0.630952					hsa.miR.769.5p
SQNon-Metastatic vs Allcontrols	hsa.miR.3648	-0.698284	4.95348	-1.84164	0.0669135	0.202257	0.644258					hsa.miR.6892.5p
SQNon-Metastatic vs Allcontrols	hsa.miR.24.1.5p	0.3101	1.25762	1.82734	0.069042	0.203564	0.610644					hsa.miR.625.5p
SQNon-Metastatic vs Allcontrols	hsa.miR.4755.5p	0.36225	1.67699	1.71424	0.0879344	0.228723	0.601541					hsa.miR.190b.5p
SQNon-Metastatic vs Allcontrols	hsa.miR.19b.3p	-0.476793	5.50083	-1.71045	0.0886324	0.229222	0.637605					hsa.miR.4687.5p
SQNon-Metastatic vs Allcontrols	hsa.miR.877.3p	0.234688	1.14365	1.66942	0.0964971	0.240113	0.60084					hsa.miR.3127.5p
SQMetastatic vs Allcontrols	hsa.miR.6736.3p	0.725312	0.889314	4.38755	1.79996e-05	0.00292868	0.601222					hsa.miR.3179
SQMetastatic vs Allcontrols	hsa.miR.6746.3p	0.403293	0.866841	4.08831	6.15019e-05	0.00529655	0.608098					hsa.miR.3199
SQMetastatic vs Allcontrols	hsa.miR.4485.3p	1.62623	4.24786	4.08712	6.17931e-05	0.00529655	0.776929					hsa.miR.29b.2.5p
SQMetastatic vs Allcontrols	hsa.miR.5584.5p	0.549553	0.908325	4.01911	8.09467e-05	0.00647573	0.65699					hsa.miR.4466
SQMetastatic vs Allcontrols	hsa.miR.6741.3p	1.51625	1.57204	3.78283	0.000201274	0.0126979	0.730328					hsa.miR.3154
SQMetastatic vs Allcontrols	hsa.miR.6891.5p	1.64026	2.33921	3.75356	0.000224651	0.0126979	0.640947					hsa.miR.1255b.5p
SQMetastatic vs Allcontrols	hsa.miR.32.3p	1.25098	1.75163	3.62944	0.000355371	0.0164037	0.627196					hsa.miR.4747.5p
SQMetastatic vs Allcontrols	hsa.miR.496	1.12765	1.07472	3.62941	0.000355414	0.0164037	0.652406					hsa.miR.6775.5p
SQMetastatic vs Allcontrols	hsa.miR.376c.3p	1.61703	3.83243	3.48974	0.000587059	0.0227249	0.683728					hsa.miR.34c.3p
SQMetastatic vs Allcontrols	hsa.miR.92a.1.5p	1.51336	1.71064	3.4359	0.000709444	0.025798	0.643239					hsa.miR.2116.3p
SQMetastatic vs Allcontrols	hsa.miR.1225.3p	0.253566	0.840593	3.27885	0.00121664	0.0427333	0.608862					hsa.miR.6793.3p
SQMetastatic vs Allcontrols	hsa.miR.150.3p	1.67846	4.73059	3.27167	0.00124639	0.0427333	0.728037					hsa.miR.96.5p
SQMetastatic vs Allcontrols	hsa.miR.10401.3p	1.17791	2.04783	3.24368	0.00136915	0.0444049	0.615737					hsa.miR.6724.5p
SQMetastatic vs Allcontrols	hsa.miR.1291	0.733055	1.13008	3.2281	0.00144224	0.0448056	0.631016					hsa.miR.6819.3p
SQMetastatic vs Allcontrols	hsa.miR.429	1.17283	1.41435	3.22521	0.00145618	0.0448056	0.670741					hsa.miR.4676.5p
SQMetastatic vs Allcontrols	hsa.miR.18a.3p	1.33283	3.86463	3.14877	0.00187384	0.0511047	0.666157					hsa.miR.493.3p
SQMetastatic vs Allcontrols	hsa.miR.5010.5p	1.56478	3.59965	3.0473	0.00259988	0.0649971	0.655462					hsa.miR.202.3p
SQMetastatic vs Allcontrols	hsa.let.7i.3p	1.24754	3.44587	2.99391	0.0030786	0.0728272	0.600458					hsa.miR.548w
SQMetastatic vs Allcontrols	hsa.miR.326	-1.19389	2.9033	-2.9922	0.00309516	0.0728272	0.692895					hsa.miR.27b.5p
SQMetastatic vs Allcontrols	hsa.miR.760	1.56269	2.86126	2.97648	0.00325164	0.0750379	0.687548					hsa.miR.450a.5p
SQMetastatic vs Allcontrols	hsa.miR.618	1.31831	2.24908	2.90863	0.00401337	0.0860008	0.699007					hsa.miR.556.5p
SQMetastatic vs Allcontrols	hsa.miR.1205	-0.871319	1.64443	-2.86752	0.0045511	0.0930428	0.638655					hsa.miR.362.3p
SQMetastatic vs Allcontrols	hsa.miR.370.3p	-1.33818	5.47777	-2.85243	0.00476429	0.0937238	0.676853					hsa.miR.5581.3p
SQMetastatic vs Allcontrols	hsa.miR.19b.3p	-1.08564	5.50083	-2.79059	0.00573697	0.105913	0.687548					hsa.miR.6855.5p
SQMetastatic vs Allcontrols	hsa.miR.1306.3p	-1.04792	2.2496	-2.77639	0.00598424	0.10718	0.726509					hsa.miR.4639.3p
SQMetastatic vs Allcontrols	hsa.miR.382.3p	1.41069	3.47607	2.67109	0.00814206	0.132033	0.642475					hsa.miR.3160.3p
SQMetastatic vs Allcontrols	hsa.miR.497.5p	-0.865263	1.65771	-2.60655	0.00978944	0.152107	0.655462					hsa.miR.6826.3p
SQMetastatic vs Allcontrols	hsa.miR.134.5p	1.31602	3.06908	2.47976	0.0139193	0.187676	0.615737					hsa.miR.138.5p
SQMetastatic vs Allcontrols	hsa.miR.4497	-0.722248	1.47313	-2.44001	0.0155012	0.204411	0.60275					hsa.miR.6809.5p
SQMetastatic vs Allcontrols	hsa.miR.1468.5p	0.984162	2.42926	2.43314	0.0157901	0.205958	0.6356					hsa.miR.411.3p
SQMetastatic vs Allcontrols	hsa.let.7d.5p	-0.334729	11.6795	-2.41941	0.0163821	0.211028	0.728801					hsa.miR.6750.5p
SQMetastatic vs Allcontrols	hsa.miR.1271.5p	0.34157	0.953591	2.41603	0.0165305	0.211028	0.629488					hsa.miR.1304.5p
SQMetastatic vs Allcontrols	hsa.miR.485.5p	1.15963	6.00723	2.40145	0.0171856	0.217081	0.630252					hsa.miR.3150b.3p
SQMetastatic vs Allcontrols	hsa.miR.323b.3p	1.22673	6.38727	2.3445	0.0199695	0.239634	0.695951					hsa.miR.6802.3p
SCLCNon-Metastatic vs Allcontrols	hsa.miR.3679.5p	-2.96518	2.9687	-5.54395	8.66517e-08	3.46607e-05	0.704202					hsa.miR.4714.5p
SCLCNon-Metastatic vs Allcontrols	hsa.miR.6511b.3p	2.02847	3.72246	4.58906	7.58663e-06	0.00101155	0.633613					hsa.miR.154.3p
SCLCNon-Metastatic vs Allcontrols	hsa.miR.30a.3p	-2.41622	5.26975	-4.38691	1.80478e-05	0.00196885	0.764706					hsa.miR.3912.3p
SCLCNon-Metastatic vs Allcontrols	hsa.miR.10527.5p	-1.99235	3.34745	-4.03683	7.54739e-05	0.00566054	0.693277					hsa.let.7g.3p
SCLCNon-Metastatic vs Allcontrols	hsa.miR.1273h.3p	-1.48977	2.86676	-3.57139	0.000438609	0.022884	0.668067					hsa.miR.208b.3p
SCLCNon-Metastatic vs Allcontrols	hsa.miR.301a.3p	1.55841	1.59264	3.46366	0.000643629	0.0275841	0.656303					hsa.miR.6833.3p
SCLCNon-Metastatic vs Allcontrols	hsa.miR.3158.3p	1.8526	3.507	3.42341	0.000741057	0.0296423	0.652101					hsa.miR.502.3p
SCLCNon-Metastatic vs Allcontrols	hsa.miR.487a.3p	-0.899268	1.60564	-3.37676	0.000871205	0.031565	0.794958					hsa.miR.424.3p
SCLCNon-Metastatic vs Allcontrols	hsa.miR.1228.3p	1.82816	3.5268	3.37073	0.000889497	0.031565	0.611765					hsa.miR.6754.3p
SCLCNon-Metastatic vs Allcontrols	hsa.miR.6891.5p	-1.22244	2.33921	-3.36915	0.000894341	0.031565	0.665546					hsa.miR.532.5p
SCLCNon-Metastatic vs Allcontrols	hsa.miR.193a.3p	1.81965	1.54815	3.35305	0.000945232	0.032408	0.626891					hsa.miR.4716.5p
SCLCNon-Metastatic vs Allcontrols	hsa.miR.651.5p	1.7429	3.95749	3.28031	0.00121065	0.0382312	0.723529					hsa.miR.7155.3p
SCLCNon-Metastatic vs Allcontrols	hsa.miR.150.3p	1.5992	4.73059	3.05256	0.00255666	0.069727	0.644538					hsa.miR.210.3p
SCLCNon-Metastatic vs Allcontrols	hsa.miR.152.3p	1.60173	4.40537	3.03071	0.00274079	0.0714087	0.682353					hsa.miR.452.5p
SCLCNon-Metastatic vs Allcontrols	hsa.miR.376a.3p	-1.09482	2.08037	-3.01055	0.00292139	0.0715444	0.665546					hsa.miR.200c.3p
SCLCNon-Metastatic vs Allcontrols	hsa.miR.874.3p	-1.28291	3.06999	-2.95157	0.00351438	0.0843451	0.62605					hsa.miR.5187.5p
SCLCNon-Metastatic vs Allcontrols	hsa.miR.127.3p	-1.24942	2.39422	-2.88871	0.00426624	0.0914195	0.697479					hsa.miR.933
SCLCNon-Metastatic vs Allcontrols	hsa.miR.1270	1.63685	2.0239	2.88098	0.0043681	0.09196	0.702521					hsa.miR.654.5p
SCLCNon-Metastatic vs Allcontrols	hsa.miR.122.3p	1.27369	2.4458	2.8181	0.00528399	0.107471	0.713445					hsa.miR.1843
SCLCNon-Metastatic vs Allcontrols	hsa.miR.181a.3p	1.15442	1.88104	2.80884	0.00543259	0.108652	0.622689					hsa.miR.7111.3p
SCLCNon-Metastatic vs Allcontrols	hsa.miR.26b.3p	1.23617	2.87787	2.74558	0.0065547	0.124851	0.64958					hsa.miR.4662a.5p
SCLCNon-Metastatic vs Allcontrols	hsa.miR.410.3p	-1.26197	2.77329	-2.65362	0.00856135	0.153338	0.664706					hsa.miR.642b.3p
SCLCNon-Metastatic vs Allcontrols	hsa.miR.99b.3p	-0.765778	1.71369	-2.60122	0.00993788	0.166216	0.656303					hsa.miR.374b.5p
SCLCNon-Metastatic vs Allcontrols	hsa.miR.93.3p	-1.10162	2.60807	-2.59997	0.00997296	0.166216	0.67563					hsa.miR.30e.5p
SCLCNon-Metastatic vs Allcontrols	hsa.miR.532.3p	1.22994	4.88167	2.57454	0.0107126	0.169197	0.615126					hsa.miR.432.5p
SCLCNon-Metastatic vs Allcontrols	hsa.miR.125a.3p	-1.29431	3.68527	-2.57443	0.0107158	0.169197	0.718487					hsa.miR.142.5p
SCLCNon-Metastatic vs Allcontrols	hsa.miR.598.3p	1.13304	2.54191	2.55311	0.0113733	0.176825	0.631092					hsa.miR.500a.3p
SCLCNon-Metastatic vs Allcontrols	hsa.miR.3614.5p	-0.567298	1.34653	-2.54587	0.0116047	0.176825	0.685714					hsa.miR.101.3p
SCLCNon-Metastatic vs Allcontrols	hsa.miR.1205	-0.845691	1.64443	-2.54474	0.011641	0.176825	0.719328					hsa.miR.548ac
SCLCNon-Metastatic vs Allcontrols	hsa.miR.616.3p	-0.776698	1.45575	-2.53339	0.0120134	0.1802	0.662185					hsa.miR.1292.5p
SCLCNon-Metastatic vs Allcontrols	hsa.miR.331.3p	1.31929	4.19184	2.50226	0.0130893	0.189108	0.610084					hsa.miR.935
SCLCNon-Metastatic vs Allcontrols	hsa.miR.1249.3p	-1.28615	5.27937	-2.49211	0.0134583	0.189999	0.743697					hsa.miR.30b.3p
SCLCNon-Metastatic vs Allcontrols	hsa.miR.3605.5p	1.42851	3.48764	2.45285	0.0149737	0.195309	0.642857					hsa.miR.5090
SCLCNon-Metastatic vs Allcontrols	hsa.miR.431.5p	-1.33864	5.11452	-2.42849	0.0159884	0.204107	0.609244					hsa.miR.2115.3p
SCLCNon-Metastatic vs Allcontrols	hsa.miR.7976	1.12855	2.80912	2.41185	0.0167162	0.211152	0.657143					hsa.miR.380.3p
SCLCNon-Metastatic vs Allcontrols	hsa.miR.4508	1.1288	5.23402	2.37426	0.0184686	0.223862	0.741176					hsa.miR.23b.5p
SCLCNon-Metastatic vs Allcontrols	hsa.miR.3605.3p	-1.28257	5.76451	-2.33668	0.0203811	0.239778	0.707563					hsa.miR.4700.5p
SCLCMetastatic vs Allcontrols	hsa.miR.455.5p	0.683745	0.954365	5.47326	1.23152e-07	7.00881e-05	0.602241					hsa.miR.744.5p
SCLCMetastatic vs Allcontrols	hsa.miR.6721.5p	1.68863	2.61647	5.34283	2.33627e-07	7.00881e-05	0.671068					hsa.miR.3065.3p
SCLCMetastatic vs Allcontrols	hsa.miR.10396a.3p	1.15815	1.65624	4.26465	3.00516e-05	0.00360619	0.613445					hsa.miR.4645.3p
SCLCMetastatic vs Allcontrols	hsa.miR.1307.3p	1.17394	4.47494	3.8797	0.000139258	0.00795759	0.641457					hsa.miR.551a
SCLCMetastatic vs Allcontrols	hsa.miR.378a.3p	-1.3281	5.70437	-3.55427	0.000466451	0.0189341	0.642657					hsa.miR.487b.5p
SCLCMetastatic vs Allcontrols	hsa.miR.320e	-1.17897	2.53486	-3.55293	0.000468691	0.0189341	0.630252					hsa.miR.6882.5p
SCLCMetastatic vs Allcontrols	hsa.miR.20b.5p	-0.971628	2.0867	-3.49439	0.00057747	0.0216551	0.622649					hsa.miR.4503
SCLCMetastatic vs Allcontrols	hsa.miR.2355.3p	-0.966024	2.60938	-3.42315	0.000741748	0.0248699	0.646259					hsa.miR.675.5p
SCLCMetastatic vs Allcontrols	hsa.miR.1908.5p	1.14066	4.58295	3.41704	0.000757692	0.0248699	0.661465					hsa.miR.3928.3p
SCLCMetastatic vs Allcontrols	hsa.miR.1273h.3p	-0.886544	2.86676	-3.41247	0.000769834	0.0248699	0.633453					hsa.miR.215.5p
SCLCMetastatic vs Allcontrols	hsa.miR.32.3p	-0.671936	1.75163	-3.40593	0.000787548	0.0248699	0.678271					hsa.miR.582.5p
SCLCMetastatic vs Allcontrols	hsa.miR.548j.5p	1.41371	2.72916	3.38046	0.000860155	0.0264663	0.67507					hsa.miR.1289
SCLCMetastatic vs Allcontrols	hsa.miR.654.3p	-1.39257	4.86233	-3.36341	0.000912185	0.0267358	0.639056					hsa.miR.3120.3p
SCLCMetastatic vs Allcontrols	hsa.miR.487a.3p	-0.616372	1.60564	-3.363	0.000913475	0.0267358	0.653061					hsa.miR.4646.5p
SCLCMetastatic vs Allcontrols	hsa.miR.6862.5p	-0.591467	1.49543	-3.3369	0.000998972	0.0285421	0.626251					hsa.miR.8072
SCLCMetastatic vs Allcontrols	hsa.miR.195.5p	0.944587	2.84755	2.9091	0.00400754	0.0788368	0.635454					hsa.miR.130b.3p
SCLCMetastatic vs Allcontrols	hsa.let.7a.3p	-0.735137	2.86206	-2.78406	0.0058495	0.104767	0.664266					hsa.miR.340.3p
SCLCMetastatic vs Allcontrols	hsa.miR.503.5p	-0.803642	4.13966	-2.70516	0.00737735	0.122399	0.60104					hsa.miR.3121.3p
SCLCMetastatic vs Allcontrols	hsa.miR.106a.5p	-0.578598	2.18653	-2.65589	0.00850598	0.135124	0.638655					hsa.miR.6125
SCLCMetastatic vs Allcontrols	hsa.miR.382.3p	-0.985008	3.47607	-2.65376	0.00855787	0.135124	0.606242					hsa.miR.4721
SCLCMetastatic vs Allcontrols	hsa.miR.93.5p	-0.294796	10.6063	-2.46108	0.0146439	0.191007	0.64986					hsa.miR.6889.3p
SCLCMetastatic vs Allcontrols	hsa.miR.656.3p	-0.54008	2.03117	-2.413	0.0166651	0.207749	0.62425					hsa.miR.605.3p
NSCLCNon-Metastatic vs Allcontrols	hsa.miR.4326	2.37557	1.93963	10.7121	9.3892e-22	1.1267e-18	0.601335					hsa.miR.3678.5p
NSCLCNon-Metastatic vs Allcontrols	hsa.miR.331.3p	1.86936	4.19184	6.59233	3.2646e-10	9.79379e-08	0.641127					hsa.miR.4677.3p
NSCLCNon-Metastatic vs Allcontrols	hsa.miR.6721.5p	1.20012	2.61647	5.62149	5.8067e-08	1.39361e-05	0.662877					hsa.miR.526b.5p
NSCLCNon-Metastatic vs Allcontrols	hsa.miR.6511b.3p	1.04412	3.72246	5.07875	8.19498e-07	0.000122925	0.611221					hsa.miR.1250.5p
NSCLCNon-Metastatic vs Allcontrols	hsa.miR.766.3p	1.30761	3.3932	4.62169	6.54196e-06	0.000713668	0.628769					hsa.miR.610
NSCLCNon-Metastatic vs Allcontrols	hsa.miR.122.3p	0.888859	2.4458	4.52339	1.0034e-05	0.0010034	0.635937					hsa.miR.4701.5p
NSCLCNon-Metastatic vs Allcontrols	hsa.miR.1185.1.3p	0.552054	1.25445	4.21077	3.73443e-05	0.00258192	0.637173					hsa.miR.4281
NSCLCNon-Metastatic vs Allcontrols	hsa.miR.29b.1.5p	0.82179	2.04708	3.35322	0.000943049	0.037722	0.642363					hsa.miR.4717.3p
NSCLCNon-Metastatic vs Allcontrols	hsa.miR.93.5p	-0.308728	10.6063	-3.02335	0.00280206	0.0731349	0.630499					hsa.miR.6516.3p
NSCLCNon-Metastatic vs Allcontrols	hsa.miR.499a.5p	0.946437	3.98055	3.00554	0.00296444	0.0731349	0.634454					hsa.miR.10395.5p
NSCLCNon-Metastatic vs Allcontrols	hsa.miR.4755.5p	0.509245	1.67699	2.91567	0.00392322	0.0771782	0.622343					hsa.miR.6812.3p
NSCLCNon-Metastatic vs Allcontrols	hsa.miR.6891.5p	0.500034	2.33921	2.48454	0.0137308	0.140828	0.632971					hsa.miR.6501.5p
NSCLCNon-Metastatic vs Allcontrols	hsa.miR.505.5p	0.662738	2.34459	2.43838	0.0155606	0.143757	0.601582					hsa.miR.937.3p
NSCLCNon-Metastatic vs Allcontrols	hsa.miR.144.5p	-0.410722	8.79894	-2.32958	0.0207511	0.151413	0.63569					hsa.miR.642a.5p
NSCLCNon-Metastatic vs Allcontrols	hsa.miR.22.5p	0.722226	5.09005	2.24145	0.0260134	0.166454	0.648542					hsa.miR.542.5p
NSCLCNon-Metastatic vs Allcontrols	hsa.miR.590.3p	0.541637	1.77149	2.2398	0.0261218	0.166454	0.617153					hsa.miR.3190.5p
NSCLCNon-Metastatic vs Allcontrols	hsa.miR.140.3p	-0.341854	9.32224	-2.1886	0.0296968	0.176559	0.618636					hsa.miR.452.3p
NSCLCNon-Metastatic vs Allcontrols	hsa.miR.126.5p	0.346615	8.49986	2.03341	0.0432328	0.216453	0.608008					hsa.miR.6884.5p
NSCLCMetastatic vs Allcontrols	hsa.miR.4485.3p	1.59691	4.24786	6.94287	4.42656e-11	5.31188e-08	0.610727					hsa.miR.765
NSCLCMetastatic vs Allcontrols	hsa.miR.582.3p	0.88717	2.00905	4.66583	5.3866e-06	0.00161598	0.608008					hsa.miR.4306
NSCLCMetastatic vs Allcontrols	hsa.miR.195.5p	1.04391	2.84755	4.35613	2.04494e-05	0.00350561	0.615175					hsa.miR.6804.5p
NSCLCMetastatic vs Allcontrols	hsa.miR.19b.3p	-1.01517	5.50083	-4.06611	6.6959e-05	0.00892787	0.645082					hsa.miR.6813.5p
NSCLCMetastatic vs Allcontrols	hsa.miR.760	1.17165	2.86126	3.9436	0.000108457	0.0118316	0.652743					hsa.miR.1976
NSCLCMetastatic vs Allcontrols	hsa.miR.11401	0.489099	1.56261	3.54548	0.000480353	0.0360265	0.61567					hsa.miR.381.3p
NSCLCMetastatic vs Allcontrols	hsa.miR.185.3p	0.554406	1.50603	3.48546	0.000594809	0.0419865	0.607514					hsa.miR.6505.3p
NSCLCMetastatic vs Allcontrols	hsa.miR.1291	0.398897	1.13008	3.32643	0.0010336	0.0516798	0.613198					hsa.miR.624.5p
NSCLCMetastatic vs Allcontrols	hsa.miR.5584.5p	0.199148	0.908325	3.22705	0.00144508	0.0628491	0.623085					hsa.miR.6740.5p
NSCLCMetastatic vs Allcontrols	hsa.miR.191.3p	-1.0086	4.24195	-3.22263	0.00146648	0.0628491	0.636431					hsa.miR.218.5p
NSCLCMetastatic vs Allcontrols	hsa.miR.20a.5p	-0.916694	5.2762	-3.01291	0.00289622	0.100717	0.620613					hsa.miR.550b.3p
NSCLCMetastatic vs Allcontrols	hsa.miR.133a.3p	-1.14014	3.07358	-2.96764	0.00333893	0.110213	0.630746					hsa.miR.1255a
NSCLCMetastatic vs Allcontrols	hsa.miR.185.5p	-0.376494	9.5652	-2.90233	0.00408756	0.119242	0.662877					hsa.miR.217.5p
NSCLCMetastatic vs Allcontrols	hsa.miR.6735.5p	0.49488	1.64878	2.85194	0.0047667	0.12231	0.604795					hsa.miR.6763.3p
NSCLCMetastatic vs Allcontrols	hsa.let.7d.5p	-0.242712	11.6795	-2.84979	0.00479782	0.12231	0.623085					hsa.miR.205.5p
NSCLCMetastatic vs Allcontrols	hsa.miR.371b.5p	0.815034	3.24913	2.84334	0.00489238	0.12231	0.601829					hsa.miR.659.5p
NSCLCMetastatic vs Allcontrols	hsa.miR.1468.5p	0.541938	2.42926	2.70413	0.00739349	0.157303	0.606278					hsa.miR.495.5p
NSCLCMetastatic vs Allcontrols	hsa.miR.651.5p	-0.776444	3.95749	-2.70232	0.00743247	0.157303	0.635442					hsa.miR.4757.3p
NSCLCMetastatic vs Allcontrols	hsa.miR.93.5p	-0.270149	10.6063	-2.7005	0.00747191	0.157303	0.678201					hsa.miR.6500.3p
NSCLCMetastatic vs Allcontrols	hsa.miR.323b.3p	0.879007	6.38727	2.68348	0.00784981	0.16241	0.625556					hsa.miR.6891.3p
NSCLCMetastatic vs Allcontrols	hsa.miR.485.5p	0.777246	6.00723	2.60494	0.0098271	0.178385	0.621107					hsa.miR.425.3p
NSCLCMetastatic vs Allcontrols	hsa.miR.6767.5p	0.225679	1.07493	2.59315	0.0101595	0.178385	0.618389					hsa.miR.4433b.3p
NSCLCMetastatic vs Allcontrols	hsa.miR.1306.5p	0.591737	6.85545	2.56194	0.0110893	0.184822	0.628522					hsa.miR.212.5p
NSCLCMetastatic vs Allcontrols	hsa.miR.656.5p	0.282846	0.934933	2.55289	0.0113728	0.186951	0.60257					hsa.miR.6821.3p
NSCLCMetastatic vs Allcontrols	hsa.miR.6734.5p	0.668612	3.56725	2.50379	0.0130264	0.200674	0.602818					hsa.miR.4785
NSCLCMetastatic vs Allcontrols	hsa.miR.103a.3p	-0.250939	11.5066	-2.47395	0.0141329	0.203828	0.672022					hsa.miR.153.3p
NSCLCMetastatic vs Allcontrols	hsa.miR.191.5p	-0.180206	13.2495	-2.38018	0.018173	0.22299	0.609244					hsa.miR.202.5p
NSCLCMetastatic vs Allcontrols	hsa.miR.3177.3p	0.469814	2.89294	2.37429	0.0184579	0.22299	0.603559					hsa.miR.301b.3p
NSCLCMetastatic vs Allcontrols	hsa.miR.151a.5p	-0.220904	11.0008	-2.37099	0.018619	0.22299	0.612704					hsa.miR.379.3p
NSCLCMetastatic vs Allcontrols	hsa.let.7d.3p	0.212109	13.084	2.33584	0.0204156	0.230786	0.603806					hsa.miR.6855.3p
NSCLCMetastatic vs Allcontrols	hsa.miR.1288.3p	0.228346	1.04938	2.28622	0.0232101	0.245864	0.610974					hsa.miR.1285.3p
ADNon-Metastatic vs ADcontrols	hsa.miR.6734.5p	-2.61596	3.56725	-5.675	4.53617e-08	1.81447e-05	0.710256					hsa.miR.212.3p
ADNon-Metastatic vs ADcontrols	hsa.miR.6798.3p	0.816567	0.909572	4.57986	7.94356e-06	0.000784315	0.610256					hsa.miR.576.3p
ADNon-Metastatic vs ADcontrols	hsa.miR.6721.5p	2.27655	2.61647	4.56436	8.49674e-06	0.000784315	0.715385					hsa.miR.410.5p
ADNon-Metastatic vs ADcontrols	hsa.miR.1226.3p	-2.65557	2.62401	-4.49139	1.1638e-05	0.000965969	0.607692					hsa.miR.3667.5p
ADNon-Metastatic vs ADcontrols	hsa.miR.548au.5p	0.614416	0.86707	4.30172	2.58982e-05	0.00172655	0.602564					hsa.miR.4473
ADNon-Metastatic vs ADcontrols	hsa.miR.766.3p	2.30687	3.3932	4.19051	4.08992e-05	0.00223087	0.694872					hsa.miR.2115.5p
ADNon-Metastatic vs ADcontrols	hsa.miR.628.5p	1.50921	1.69988	4.12771	5.27264e-05	0.00273272	0.610256					hsa.miR.3680.3p
ADNon-Metastatic vs ADcontrols	hsa.miR.656.3p	-1.41544	2.03117	-4.11748	5.49373e-05	0.00273272	0.769231					hsa.miR.125b.1.3p
ADNon-Metastatic vs ADcontrols	hsa.miR.6881.3p	1.26286	1.04764	4.10859	5.69316e-05	0.00273272	0.684615					hsa.miR.6815.5p
ADNon-Metastatic vs ADcontrols	hsa.miR.204.5p	1.78456	4.06953	4.041	7.45179e-05	0.00319363	0.746154					hsa.miR.301a.5p
ADNon-Metastatic vs ADcontrols	hsa.miR.6738.3p	-0.365883	0.903917	-3.93355	0.000113514	0.00454054	0.635897					hsa.miR.550a.5p
ADNon-Metastatic vs ADcontrols	hsa.miR.3182	0.736339	0.919109	3.86715	0.000146593	0.00567456	0.615385					hsa.miR.10399.3p
ADNon-Metastatic vs ADcontrols	hsa.miR.331.3p	2.13117	4.19184	3.81016	0.000182095	0.00642688	0.75641					hsa.miR.369.5p
ADNon-Metastatic vs ADcontrols	hsa.miR.1306.3p	-1.6	2.2496	-3.79054	0.000196097	0.00672331	0.666667					hsa.miR.615.3p
ADNon-Metastatic vs ADcontrols	hsa.miR.6735.5p	1.65405	1.64878	3.69743	0.000277594	0.00876614	0.651282					hsa.miR.323a.3p
ADNon-Metastatic vs ADcontrols	hsa.miR.874.3p	1.7607	3.06999	3.68789	0.000287548	0.00884764	0.6					hsa.miR.576.5p
ADNon-Metastatic vs ADcontrols	hsa.miR.503.5p	-1.72856	4.13966	-3.58589	0.000417276	0.0116449	0.638462					hsa.miR.6837.5p
ADNon-Metastatic vs ADcontrols	hsa.miR.4755.5p	1.47276	1.67699	3.57711	0.000430706	0.0117465	0.65641					hsa.miR.1303
ADNon-Metastatic vs ADcontrols	hsa.miR.1185.1.3p	1.22242	1.25445	3.56267	0.000453673	0.0120979	0.682051					hsa.miR.1290
ADNon-Metastatic vs ADcontrols	hsa.miR.150.3p	1.8585	4.73059	3.48528	0.000597701	0.0149425	0.741026					hsa.miR.409.5p
ADNon-Metastatic vs ADcontrols	hsa.miR.7706	-1.22686	1.75077	-3.46435	0.000643454	0.015536	0.610256					hsa.miR.26a.2.3p
ADNon-Metastatic vs ADcontrols	hsa.miR.24.2.5p	-1.8168	3.48162	-3.45387	0.000667578	0.0157077	0.658974					hsa.miR.18a.5p
ADNon-Metastatic vs ADcontrols	hsa.miR.1246	1.90787	2.31633	3.39013	0.000833531	0.0192353	0.671795					hsa.miR.3178
ADNon-Metastatic vs ADcontrols	hsa.miR.378c	-1.27742	2.03694	-3.36366	0.000913175	0.0206757	0.65641					hsa.miR.330.5p
ADNon-Metastatic vs ADcontrols	hsa.miR.6866.5p	-0.564764	1.05798	-3.18656	0.00165781	0.0361704	0.633333					hsa.miR.1238.3p
ADNon-Metastatic vs ADcontrols	hsa.miR.6726.3p	1.2175	1.49893	3.1784	0.00170297	0.0364922	0.738462					hsa.miR.146b.3p
ADNon-Metastatic vs ADcontrols	hsa.miR.1294	-2.34896	3.75731	-3.17288	0.00173416	0.0365086	0.661538					hsa.miR.193b.5p
ADNon-Metastatic vs ADcontrols	hsa.miR.29b.1.5p	1.54106	2.04708	3.12078	0.00205572	0.0425321	0.766667					hsa.miR.625.3p
ADNon-Metastatic vs ADcontrols	hsa.miR.129.2.3p	-0.497325	0.973857	-3.06493	0.00246103	0.0484138	0.6					hsa.miR.6876.5p
ADNon-Metastatic vs ADcontrols	hsa.miR.93.5p	-0.536726	10.6063	-2.95262	0.00350719	0.0655188	0.653846					hsa.miR.6509.5p
ADNon-Metastatic vs ADcontrols	hsa.miR.122.3p	1.4042	2.4458	2.94685	0.00357066	0.0655188	0.602564					hsa.miR.4741
ADNon-Metastatic vs ADcontrols	hsa.miR.10a.3p	-1.4696	2.95852	-2.93248	0.00373317	0.0658794	0.64359					0
ADNon-Metastatic vs ADcontrols	hsa.miR.206	-1.6252	2.45002	-2.916	0.00392804	0.067928	0.605128
ADNon-Metastatic vs ADcontrols	hsa.miR.651.5p	-1.67069	3.95749	-2.91316	0.00396247	0.067928	0.661538
ADNon-Metastatic vs ADcontrols	hsa.miR.10527.5p	1.54517	3.34745	2.82857	0.00512558	0.0842561	0.712821
ADNon-Metastatic vs ADcontrols	hsa.miR.136.3p	1.53794	3.1256	2.78897	0.0057705	0.0923279	0.692308
ADNon-Metastatic vs ADcontrols	hsa.miR.204.3p	-0.72505	1.22254	-2.69894	0.00751861	0.110028	0.617949
ADNon-Metastatic vs ADcontrols	hsa.miR.664a.3p	1.37488	4.95975	2.68143	0.00790965	0.113266	0.623077
ADNon-Metastatic vs ADcontrols	hsa.miR.636	-0.625301	1.29004	-2.67886	0.00796862	0.113266	0.628205
ADNon-Metastatic vs ADcontrols	hsa.miR.1249.3p	1.45702	5.27937	2.67268	0.00811199	0.113266	0.728205
ADNon-Metastatic vs ADcontrols	hsa.miR.27a.5p	-1.3686	2.98655	-2.66877	0.00820392	0.113266	0.717949
ADNon-Metastatic vs ADcontrols	hsa.miR.424.5p	-1.84096	5.66854	-2.62348	0.00933809	0.124508	0.669231
ADNon-Metastatic vs ADcontrols	hsa.miR.374c.5p	-0.68561	1.40306	-2.58928	0.0102862	0.132179	0.65641
ADNon-Metastatic vs ADcontrols	hsa.miR.548j.5p	1.33098	2.72916	2.49081	0.0135153	0.154152	0.676923
ADNon-Metastatic vs ADcontrols	hsa.miR.628.3p	1.34773	4.63268	2.48807	0.0136167	0.154152	0.64359
ADNon-Metastatic vs ADcontrols	hsa.miR.199a.3p	-0.428939	10.0565	-2.47685	0.0140397	0.157454	0.674359
ADNon-Metastatic vs ADcontrols	hsa.miR.199b.3p	-0.428108	10.0563	-2.47209	0.0142225	0.158028	0.674359
ADNon-Metastatic vs ADcontrols	hsa.miR.454.3p	-1.50606	5.08118	-2.45565	0.0148705	0.160762	0.676923
ADNon-Metastatic vs ADcontrols	hsa.miR.6741.5p	-0.760428	1.36959	-2.40048	0.0172406	0.182078	0.676923
ADNon-Metastatic vs ADcontrols	hsa.miR.21.3p	-1.32433	5.19364	-2.32969	0.0207663	0.206612	0.661538
ADNon-Metastatic vs ADcontrols	hsa.miR.25.5p	-1.36531	3.36426	-2.32406	0.0210722	0.206612	0.658974
ADNon-Metastatic vs ADcontrols	hsa.miR.497.5p	-0.853737	1.65771	-2.32214	0.0211777	0.206612	0.641026
ADNon-Metastatic vs ADcontrols	hsa.miR.539.5p	1.29759	1.95352	2.30484	0.0221465	0.214321	0.705128
ADNon-Metastatic vs ADcontrols	hsa.miR.143.3p	-0.621224	10.8946	-2.26651	0.0244325	0.230858	0.710256
ADNon-Metastatic vs ADcontrols	hsa.miR.370.5p	-0.261239	0.911709	-2.25608	0.0250892	0.233388	0.620513
ADMetastatic vs ADcontrols	hsa.miR.195.5p	1.95493	2.84755	5.55253	8.39961e-08	3.56823e-05	0.690078
ADMetastatic vs ADcontrols	hsa.miR.218.2.3p	0.568609	0.8131	5.54047	8.92057e-08	3.56823e-05	0.602007
ADMetastatic vs ADcontrols	hsa.miR.6745	0.328864	0.818247	5.30668	2.81251e-07	8.43753e-05	0.616499
ADMetastatic vs ADcontrols	hsa.miR.1205	-1.285	1.64443	-4.67916	5.14049e-06	0.0010281	0.615385
ADMetastatic vs ADcontrols	hsa.miR.7849.3p	0.751901	1.05916	4.56756	8.37946e-06	0.00143648	0.608696
ADMetastatic vs ADcontrols	hsa.miR.3151.3p	0.455845	0.827979	4.46689	1.29234e-05	0.00193852	0.602007
ADMetastatic vs ADcontrols	hsa.miR.4787.3p	0.56676	1.04641	4.38076	1.86155e-05	0.00246877	0.645485
ADMetastatic vs ADcontrols	hsa.miR.3177.3p	1.28284	2.89294	4.15519	4.71961e-05	0.00471961	0.71126
ADMetastatic vs ADcontrols	hsa.miR.6886.3p	0.314499	0.856996	4.00918	8.44854e-05	0.00779865	0.6466
ADMetastatic vs ADcontrols	hsa.miR.185.3p	1.09136	1.50603	3.96194	0.00010165	0.00871289	0.746934
ADMetastatic vs ADcontrols	hsa.miR.1238.5p	0.303951	0.809806	3.92957	0.000115276	0.00922209	0.60981
ADMetastatic vs ADcontrols	hsa.miR.513a.5p	0.227201	0.813355	3.86741	0.00014645	0.0108175	0.60981
ADMetastatic vs ADcontrols	hsa.miR.6866.3p	0.293086	0.818708	3.70247	0.00027247	0.0172086	0.60981
ADMetastatic vs ADcontrols	hsa.miR.3648	-1.49998	4.95348	-3.57287	0.000437322	0.0238539	0.687848
ADMetastatic vs ADcontrols	hsa.miR.548ar.3p	0.350369	0.903151	3.55695	0.000463086	0.024161	0.625418
ADMetastatic vs ADcontrols	hsa.miR.7850.5p	0.617752	1.02005	3.52584	0.000517578	0.0258789	0.608696
ADMetastatic vs ADcontrols	hsa.miR.449a	0.187212	0.810609	3.48269	0.000603193	0.0278783	0.625418
ADMetastatic vs ADcontrols	hsa.miR.6858.3p	0.176599	0.80583	3.39204	0.000828053	0.035488	0.60981
ADMetastatic vs ADcontrols	hsa.miR.421	-1.12994	5.04802	-3.31261	0.00108723	0.0434893	0.613155
ADMetastatic vs ADcontrols	hsa.miR.151b	-1.2433	6.97932	-3.27394	0.0012391	0.0479651	0.627648
ADMetastatic vs ADcontrols	hsa.miR.6738.5p	0.589418	1.10013	3.20589	0.00155522	0.0532792	0.6466
ADMetastatic vs ADcontrols	hsa.miR.20a.5p	-1.33548	5.2762	-3.19833	0.00159465	0.0532792	0.636566
ADMetastatic vs ADcontrols	hsa.miR.3613.5p	-0.640095	9.25801	-3.18524	0.00166505	0.0540015	0.60981
ADMetastatic vs ADcontrols	hsa.miR.92a.2.5p	0.361043	0.891213	3.17387	0.00172854	0.0545856	0.603122
ADMetastatic vs ADcontrols	hsa.miR.7854.3p	0.74957	1.56223	3.15769	0.00182274	0.0547921	0.61427
ADMetastatic vs ADcontrols	hsa.miR.653.3p	0.247025	0.842169	3.15708	0.0018264	0.0547921	0.610925
ADMetastatic vs ADcontrols	hsa.miR.1914.5p	0.324318	0.903989	3.14351	0.00190921	0.0550499	0.623188
ADMetastatic vs ADcontrols	hsa.miR.6783.3p	0.285519	0.871177	3.12641	0.0020185	0.0550499	0.605351
ADMetastatic vs ADcontrols	hsa.miR.6505.5p	0.344087	0.822923	3.0709	0.00241444	0.0634076	0.603122
ADMetastatic vs ADcontrols	hsa.miR.4689	0.222613	0.839257	3.03924	0.00267108	0.0667771	0.629877
ADMetastatic vs ADcontrols	hsa.miR.377.3p	0.380424	1.11232	3.01876	0.00285033	0.0698039	0.652174
ADMetastatic vs ADcontrols	hsa.miR.33a.3p	0.178522	0.828114	2.96558	0.00336848	0.0779771	0.625418
ADMetastatic vs ADcontrols	hsa.miR.1229.3p	1.18246	3.57713	2.94727	0.00356598	0.0779771	0.623188
ADMetastatic vs ADcontrols	hsa.let.7g.5p	-0.269439	13.5403	-2.94092	0.0036369	0.0779771	0.622074
ADMetastatic vs ADcontrols	hsa.miR.3187.3p	0.541054	1.17459	2.94074	0.00363893	0.0779771	0.657748
ADMetastatic vs ADcontrols	hsa.miR.6852.5p	1.09333	2.51072	2.91436	0.00394783	0.0831123	0.763657
ADMetastatic vs ADcontrols	hsa.miR.6727.3p	0.21611	0.833574	2.88646	0.00430055	0.0876252	0.628763
ADMetastatic vs ADcontrols	hsa.miR.6716.3p	0.268557	0.885288	2.8853	0.00431582	0.0876252	0.628763
ADMetastatic vs ADcontrols	hsa.miR.6748.5p	0.259555	0.826304	2.87449	0.00446051	0.0877477	0.60981
ADMetastatic vs ADcontrols	hsa.miR.548al	0.24939	0.858524	2.83906	0.00496622	0.091684	0.648829
ADMetastatic vs ADcontrols	hsa.miR.124.3p	-1.14265	2.42174	-2.81692	0.0053082	0.0920102	0.620959
ADMetastatic vs ADcontrols	hsa.miR.656.5p	0.446693	0.934933	2.81682	0.00530969	0.0920102	0.628763
ADMetastatic vs ADcontrols	hsa.miR.1246	-1.15268	2.31633	-2.81242	0.00538031	0.0920102	0.604236
ADMetastatic vs ADcontrols	hsa.miR.144.3p	-0.659432	8.93918	-2.74584	0.00655582	0.103649	0.653289
ADMetastatic vs ADcontrols	hsa.let.7d.3p	0.328566	13.084	2.74539	0.00656446	0.103649	0.604236
ADMetastatic vs ADcontrols	hsa.miR.12125	0.142326	0.824487	2.684	0.00785119	0.119387	0.616499
ADMetastatic vs ADcontrols	hsa.miR.192.5p	-0.81698	8.06569	-2.67808	0.0079867	0.119801	0.692308
ADMetastatic vs ADcontrols	hsa.miR.6512.5p	0.247877	0.826714	2.65498	0.00853537	0.12645	0.628763
ADMetastatic vs ADcontrols	hsa.miR.376a.5p	0.217847	0.868614	2.62101	0.00940398	0.135961	0.643255
ADMetastatic vs ADcontrols	hsa.miR.186.3p	0.180407	0.84843	2.6009	0.00995469	0.138903	0.628763
ADMetastatic vs ADcontrols	hsa.miR.2355.5p	0.265615	0.888239	2.59262	0.0101898	0.140549	0.60981
ADMetastatic vs ADcontrols	hsa.miR.1228.3p	-0.995467	3.5268	-2.58827	0.0103154	0.140665	0.628763
ADMetastatic vs ADcontrols	hsa.let.7d.5p	-0.294509	11.6795	-2.57716	0.0106421	0.14349	0.627648
ADMetastatic vs ADcontrols	hsa.miR.3186.3p	0.21241	0.860304	2.54185	0.0117434	0.156578	0.610925
ADMetastatic vs ADcontrols	hsa.miR.6885.5p	0.676774	1.12927	2.50187	0.0131121	0.171027	0.620959
ADMetastatic vs ADcontrols	hsa.miR.371b.5p	1.01762	3.24913	2.49302	0.0134337	0.1715	0.617614
ADMetastatic vs ADcontrols	hsa.miR.6511a.3p	0.85939	4.47686	2.48033	0.013907	0.1715	0.623188
ADMetastatic vs ADcontrols	hsa.miR.296.5p	0.358569	1.0618	2.47981	0.0139268	0.1715	0.643255
ADMetastatic vs ADcontrols	hsa.miR.7.5p	-0.743395	8.45975	-2.47153	0.0142441	0.1715	0.6767
ADMetastatic vs ADcontrols	hsa.miR.135a.5p	0.414108	1.15689	2.44933	0.0151264	0.1715	0.662207
ADMetastatic vs ADcontrols	hsa.miR.6837.3p	0.305093	1.04992	2.449	0.0151399	0.1715	0.625418
ADMetastatic vs ADcontrols	hsa.miR.3605.5p	1.14389	3.48764	2.44482	0.0153112	0.171715	0.64437
ADMetastatic vs ADcontrols	hsa.miR.3158.5p	0.234154	0.857095	2.4305	0.0159123	0.17521	0.628763
ADMetastatic vs ADcontrols	hsa.miR.6782.3p	0.16866	0.841554	2.42634	0.0160907	0.175534	0.60981
ADMetastatic vs ADcontrols	hsa.miR.11401	0.499152	1.56261	2.40598	0.0169898	0.182034	0.607581
ADMetastatic vs ADcontrols	hsa.miR.6735.5p	0.590617	1.64878	2.38352	0.0180331	0.187137	0.608696
ADMetastatic vs ADcontrols	hsa.miR.185.5p	-0.414023	9.5652	-2.35431	0.0194743	0.194743	0.664437
ADMetastatic vs ADcontrols	hsa.miR.511.5p	-1.054	2.36729	-2.34532	0.0199374	0.196366	0.624303
ADMetastatic vs ADcontrols	hsa.miR.183.3p	0.393821	1.28012	2.3423	0.0200953	0.196366	0.633222
ADMetastatic vs ADcontrols	hsa.miR.93.5p	-0.315844	10.6063	-2.34054	0.0201877	0.196366	0.693423
ADMetastatic vs ADcontrols	hsa.miR.140.5p	1.10926	4.70384	2.33476	0.0204941	0.196366	0.627648
ADMetastatic vs ADcontrols	hsa.miR.377.5p	0.331271	1.00065	2.32025	0.0212815	0.197843	0.602007
ADMetastatic vs ADcontrols	hsa.miR.5001.3p	0.227906	0.941778	2.31417	0.0216194	0.197843	0.628763
ADMetastatic vs ADcontrols	hsa.miR.21.3p	-0.948289	5.19364	-2.2777	0.0237452	0.208983	0.653289
ADMetastatic vs ADcontrols	hsa.miR.873.5p	-0.736824	2.57234	-2.27212	0.0240858	0.208983	0.632107
ADMetastatic vs ADcontrols	hsa.miR.760	0.979346	2.86126	2.26936	0.0242558	0.208983	0.668896
ADMetastatic vs ADcontrols	hsa.miR.151a.5p	-0.281978	11.0008	-2.23953	0.0261628	0.214813	0.632107
ADMetastatic vs ADcontrols	hsa.miR.3960	0.193575	0.875144	2.1856	0.0299441	0.2386	0.647715
ADMetastatic vs ADcontrols	hsa.miR.19b.3p	-0.800065	5.50083	-2.18343	0.0301053	0.2386	0.605351
ADMetastatic vs ADcontrols	hsa.miR.191.3p	-0.952481	4.24195	-2.18128	0.0302664	0.2386	0.610925
SQNon-Metastatic vs SQcontrols	hsa.miR.4326	3.08486	1.93963	10.5029	4.93281e-21	5.91937e-18	0.635417
SQNon-Metastatic vs SQcontrols	hsa.miR.3158.3p	2.52409	3.507	7.61065	8.90793e-13	5.34476e-10	0.611458
SQNon-Metastatic vs SQcontrols	hsa.miR.296.3p	0.792445	0.985513	5.75988	2.94391e-08	1.17757e-05	0.621875
SQNon-Metastatic vs SQcontrols	hsa.miR.331.3p	2.02638	4.19184	5.30442	2.84347e-07	4.87452e-05	0.603125
SQNon-Metastatic vs SQcontrols	hsa.miR.589.5p	1.34867	3.79264	4.74227	3.88445e-06	0.000388445	0.645833
SQNon-Metastatic vs SQcontrols	hsa.miR.664a.5p	1.60006	5.36929	4.131	5.20322e-05	0.00416258	0.661458
SQNon-Metastatic vs SQcontrols	hsa.miR.4654	0.702245	1.10093	3.74595	0.000231795	0.0138248	0.615625
SQNon-Metastatic vs SQcontrols	hsa.miR.22.5p	1.48991	5.09005	3.71164	0.00026337	0.0138248	0.689583
SQNon-Metastatic vs SQcontrols	hsa.miR.330.3p	-1.54075	4.93045	-3.7106	0.000264379	0.0138248	0.602083
SQNon-Metastatic vs SQcontrols	hsa.miR.491.5p	0.600046	1.13498	3.71	0.000264976	0.0138248	0.626042
SQNon-Metastatic vs SQcontrols	hsa.miR.499a.5p	1.52009	3.98055	3.67793	0.000298297	0.0149149	0.729167
SQNon-Metastatic vs SQcontrols	hsa.miR.376c.3p	1.191	3.83243	3.3836	0.000852575	0.0310027	0.601042
SQNon-Metastatic vs SQcontrols	hsa.miR.6763.5p	0.560028	1.12481	3.34942	0.00095893	0.0338446	0.605208
SQNon-Metastatic vs SQcontrols	hsa.miR.6721.5p	0.970911	2.61647	3.25715	0.00131102	0.0425195	0.613542
SQNon-Metastatic vs SQcontrols	hsa.miR.200a.3p	1.47638	3.49752	3.23089	0.00143129	0.0437285	0.639583
SQNon-Metastatic vs SQcontrols	hsa.miR.6862.5p	-0.651522	1.49543	-2.9695	0.00332747	0.0666376	0.634375
SQNon-Metastatic vs SQcontrols	hsa.miR.15b.3p	1.06397	5.77054	2.96908	0.00333188	0.0666376	0.634375
SQNon-Metastatic vs SQcontrols	hsa.miR.122.3p	0.782669	2.4458	2.91936	0.00388751	0.0720566	0.620833
SQNon-Metastatic vs SQcontrols	hsa.miR.4418	1.35237	2.23963	2.76181	0.00625432	0.102811	0.633333
SQNon-Metastatic vs SQcontrols	hsa.miR.30c.2.3p	0.692645	1.73158	2.67384	0.00808478	0.123166	0.633333
SQNon-Metastatic vs SQcontrols	hsa.miR.6891.5p	0.741546	2.33921	2.61902	0.00945728	0.135455	0.651042
SQNon-Metastatic vs SQcontrols	hsa.miR.4772.3p	0.392309	1.37162	2.59916	0.0100038	0.139588	0.634375
SQNon-Metastatic vs SQcontrols	hsa.miR.200b.5p	0.607382	1.7708	2.55376	0.0113612	0.148189	0.617708
SQNon-Metastatic vs SQcontrols	hsa.miR.3138	0.831449	2.50996	2.44844	0.0151626	0.174496	0.673958
SQNon-Metastatic vs SQcontrols	hsa.miR.181c.5p	0.894316	3.02201	2.39827	0.0173418	0.185405	0.608333
SQNon-Metastatic vs SQcontrols	hsa.miR.487a.3p	-0.519568	1.60564	-2.38581	0.0179243	0.185405	0.601042
SQNon-Metastatic vs SQcontrols	hsa.miR.134.5p	-0.961216	3.06908	-2.37938	0.0182315	0.185405	0.633333
SQNon-Metastatic vs SQcontrols	hsa.miR.126.5p	0.534411	8.49986	2.35927	0.0192223	0.190635	0.652083
SQNon-Metastatic vs SQcontrols	hsa.miR.9.5p	1.17645	2.07096	2.35574	0.0194012	0.190832	0.620833
SQNon-Metastatic vs SQcontrols	hsa.miR.194.3p	0.3915	1.11557	2.34768	0.0198147	0.193315	0.617708
SQNon-Metastatic vs SQcontrols	hsa.miR.412.5p	-0.581882	1.49783	-2.27793	0.0237312	0.209393	0.607292
SQNon-Metastatic vs SQcontrols	hsa.miR.93.5p	-0.306362	10.6063	-2.2636	0.0246141	0.214036	0.670833
SQNon-Metastatic vs SQcontrols	hsa.miR.19b.3p	-0.804929	5.50083	-2.24138	0.0260412	0.22321	0.642708
SQNon-Metastatic vs SQcontrols	hsa.miR.590.3p	0.723748	1.77149	2.22639	0.0270437	0.22381	0.679167
SQMetastatic vs SQcontrols	hsa.miR.32.3p	1.73742	1.75163	4.70249	4.63616e-06	0.000556339	0.656818
SQMetastatic vs SQcontrols	hsa.miR.496	1.34133	1.07472	4.3068	2.53577e-05	0.00214222	0.656818
SQMetastatic vs SQcontrols	hsa.miR.5584.5p	0.595143	0.908325	4.15289	4.76376e-05	0.00336266	0.627273
SQMetastatic vs SQcontrols	hsa.miR.150.3p	2.10043	4.73059	3.90456	0.000126977	0.00692601	0.761364
SQMetastatic vs SQcontrols	hsa.miR.4485.3p	1.69219	4.24786	3.82242	0.000173829	0.00861081	0.786364
SQMetastatic vs SQcontrols	hsa.miR.376c.3p	1.99556	3.83243	3.81411	0.000179392	0.00861081	0.720455
SQMetastatic vs SQcontrols	hsa.miR.429	1.31977	1.41435	3.60552	0.000388658	0.0159735	0.681818
SQMetastatic vs SQcontrols	hsa.miR.6891.5p	1.62341	2.33921	3.46991	0.000631005	0.020465	0.647727
SQMetastatic vs SQcontrols	hsa.miR.22.5p	1.84184	5.09005	3.37275	0.000885066	0.0262073	0.752273
SQMetastatic vs SQcontrols	hsa.miR.485.5p	1.70789	6.00723	3.36937	0.000895417	0.0262073	0.665909
SQMetastatic vs SQcontrols	hsa.let.7b.3p	1.47172	6.32659	3.32497	0.00104247	0.0284245	0.604545
SQMetastatic vs SQcontrols	hsa.miR.6741.3p	1.37872	1.57204	3.31843	0.00106592	0.0284245	0.681818
SQMetastatic vs SQcontrols	hsa.miR.92a.1.5p	1.57811	1.71064	3.21076	0.00153033	0.036432	0.622727
SQMetastatic vs SQcontrols	hsa.miR.548e.3p	-1.82904	2.34764	-3.18465	0.00166829	0.0364809	0.606818
SQMetastatic vs SQcontrols	hsa.miR.370.3p	-1.66303	5.47777	-3.10194	0.00218499	0.0444404	0.686364
SQMetastatic vs SQcontrols	hsa.miR.200b.5p	1.02719	1.7708	3.04438	0.0026278	0.0516944	0.611364
SQMetastatic vs SQcontrols	hsa.miR.19b.3p	-1.38277	5.50083	-2.97243	0.00329722	0.0599494	0.702273
SQMetastatic vs SQcontrols	hsa.miR.1291	0.741878	1.13008	2.95085	0.00352658	0.0631627	0.606818
SQMetastatic vs SQcontrols	hsa.miR.326	-1.29651	2.9033	-2.90809	0.00402473	0.0699953	0.756818
SQMetastatic vs SQcontrols	hsa.miR.497.5p	-0.99245	1.65771	-2.83895	0.00496781	0.083963	0.702273
SQMetastatic vs SQcontrols	hsa.miR.10401.3p	1.12825	2.04783	2.81885	0.00527751	0.0867536	0.620455
SQMetastatic vs SQcontrols	hsa.miR.214.3p	-1.07135	3.4892	-2.78659	0.0058115	0.092984	0.720455
SQMetastatic vs SQcontrols	hsa.miR.196b.5p	-1.19855	3.02493	-2.69854	0.00752738	0.111016	0.697727
SQMetastatic vs SQcontrols	hsa.miR.18a.3p	1.20187	3.86463	2.66526	0.00828716	0.114306	0.693182
SQMetastatic vs SQcontrols	hsa.miR.5010.5p	1.50296	3.59965	2.62559	0.00928224	0.123662	0.668182
SQMetastatic vs SQcontrols	hsa.miR.483.3p	1.2749	6.31882	2.59117	0.0102314	0.130614	0.661364
SQMetastatic vs SQcontrols	hsa.miR.618	1.25293	2.24908	2.53218	0.0120621	0.148624	0.654545
SQMetastatic vs SQcontrols	hsa.miR.760	1.51909	2.86126	2.50071	0.0131539	0.159441	0.697727
SQMetastatic vs SQcontrols	hsa.miR.140.5p	-1.46685	4.70384	-2.45731	0.0148038	0.175887	0.702273
SQMetastatic vs SQcontrols	hsa.miR.7854.3p	-0.73915	1.56223	-2.43638	0.0156633	0.18073	0.684091
SQMetastatic vs SQcontrols	hsa.miR.382.3p	1.43348	3.47607	2.39108	0.0176758	0.19391	0.625
SQMetastatic vs SQcontrols	hsa.miR.487a.5p	-0.767385	1.37645	-2.37621	0.0183845	0.195234	0.604545
SQMetastatic vs SQcontrols	hsa.miR.539.5p	-1.0081	1.95352	-2.34563	0.0199212	0.209697	0.731818
SQMetastatic vs SQcontrols	hsa.miR.4755.5p	0.800433	1.67699	2.30793	0.0219708	0.221554	0.6
SQMetastatic vs SQcontrols	hsa.miR.4497	-0.723931	1.47313	-2.28317	0.0234145	0.228434	0.638636
SQMetastatic vs SQcontrols	hsa.miR.1468.5p	1.02238	2.42926	2.25602	0.0250935	0.240856	0.677273
SCLCNon-Metastatic vs SCLCcontrols	hsa.miR.6741.3p	2.29336	1.57204	5.2754	3.27103e-07	0.000130841	0.6
SCLCNon-Metastatic vs SCLCcontrols	hsa.miR.3679.5p	-2.78982	2.9687	-4.78705	3.17879e-06	0.00076291	0.6575
SCLCNon-Metastatic vs SCLCcontrols	hsa.miR.6511b.3p	2.02437	3.72246	4.42789	1.52554e-05	0.00203405	0.6725
SCLCNon-Metastatic vs SCLCcontrols	hsa.miR.99b.3p	-1.28616	1.71369	-4.05154	7.1469e-05	0.00733265	0.655
SCLCNon-Metastatic vs SCLCcontrols	hsa.miR.1228.3p	2.17099	3.5268	4.04507	7.33265e-05	0.00733265	0.655
SCLCNon-Metastatic vs SCLCcontrols	hsa.miR.1273h.3p	-1.81548	2.86676	-4.00786	8.49251e-05	0.00783924	0.6575
SCLCNon-Metastatic vs SCLCcontrols	hsa.miR.10527.5p	-2.07212	3.34745	-3.89105	0.000133751	0.0103313	0.6825
SCLCNon-Metastatic vs SCLCcontrols	hsa.miR.30a.3p	-2.27916	5.26975	-3.88338	0.000137751	0.0103313	0.73
SCLCNon-Metastatic vs SCLCcontrols	hsa.miR.3909	-0.656938	1.05507	-3.351	0.00095374	0.0448295	0.605
SCLCNon-Metastatic vs SCLCcontrols	hsa.miR.662	-0.341488	0.848289	-3.28065	0.00121143	0.048457	0.64
SCLCNon-Metastatic vs SCLCcontrols	hsa.miR.6891.5p	-1.25236	2.33921	-3.21664	0.00150074	0.0545725	0.6525
SCLCNon-Metastatic vs SCLCcontrols	hsa.miR.301a.3p	1.43777	1.59264	3.1374	0.00194759	0.0649196	0.68
SCLCNon-Metastatic vs SCLCcontrols	hsa.miR.3157.3p	-0.589228	1.00305	-3.1046	0.00216631	0.0702587	0.675
SCLCNon-Metastatic vs SCLCcontrols	hsa.miR.1468.5p	-1.33331	2.42926	-3.06689	0.00244562	0.0728026	0.62
SCLCNon-Metastatic vs SCLCcontrols	hsa.miR.1307.3p	-1.44315	4.47494	-3.06159	0.00248742	0.0728026	0.605
SCLCNon-Metastatic vs SCLCcontrols	hsa.miR.4485.5p	-0.48198	0.919339	-3.04292	0.00264003	0.0749462	0.6625
SCLCNon-Metastatic vs SCLCcontrols	hsa.miR.3150a.5p	-0.617923	1.08424	-3.03754	0.00268557	0.0749462	0.735
SCLCNon-Metastatic vs SCLCcontrols	hsa.miR.6842.5p	-0.417438	0.858787	-3.01949	0.00284372	0.0764922	0.675
SCLCNon-Metastatic vs SCLCcontrols	hsa.miR.1236.5p	-0.41279	0.844636	-3.01343	0.00289875	0.0764922	0.635
SCLCNon-Metastatic vs SCLCcontrols	hsa.miR.122.3p	1.41588	2.4458	3.00979	0.0029322	0.0764922	0.7325
SCLCNon-Metastatic vs SCLCcontrols	hsa.miR.874.3p	-1.34552	3.06999	-2.92263	0.00384854	0.0978005	0.62
SCLCNon-Metastatic vs SCLCcontrols	hsa.miR.616.3p	-1.05178	1.45575	-2.87092	0.00450924	0.104059	0.6375
SCLCNon-Metastatic vs SCLCcontrols	hsa.miR.3157.5p	-0.33727	0.876709	-2.85389	0.00474844	0.105521	0.6675
SCLCNon-Metastatic vs SCLCcontrols	hsa.miR.26b.3p	1.31917	2.87787	2.83625	0.00500847	0.107324	0.695
SCLCNon-Metastatic vs SCLCcontrols	hsa.miR.3187.3p	-0.634869	1.17459	-2.79506	0.00566673	0.113335	0.635
SCLCNon-Metastatic vs SCLCcontrols	hsa.miR.582.3p	1.2608	2.00905	2.73023	0.00686314	0.134478	0.635
SCLCNon-Metastatic vs SCLCcontrols	hsa.miR.193a.3p	1.41085	1.54815	2.71979	0.00707589	0.134478	0.615
SCLCNon-Metastatic vs SCLCcontrols	hsa.miR.544b	-0.40745	0.927152	-2.70459	0.00739628	0.134478	0.6675
SCLCNon-Metastatic vs SCLCcontrols	hsa.miR.769.5p	-1.35446	2.55711	-2.6296	0.00917704	0.153359	0.67
SCLCNon-Metastatic vs SCLCcontrols	hsa.miR.125a.3p	-1.43529	3.68527	-2.62648	0.00925876	0.153359	0.7
SCLCNon-Metastatic vs SCLCcontrols	hsa.miR.455.5p	-0.329114	0.954365	-2.62381	0.00932931	0.153359	0.6625
SCLCNon-Metastatic vs SCLCcontrols	hsa.miR.1294	1.93735	3.75731	2.61428	0.00958508	0.155434	0.66
SCLCNon-Metastatic vs SCLCcontrols	hsa.miR.6892.5p	-0.211111	0.840726	-2.59957	0.00999212	0.159874	0.6825
SCLCNon-Metastatic vs SCLCcontrols	hsa.miR.625.5p	-0.833187	1.33667	-2.58736	0.0103417	0.163291	0.63
SCLCNon-Metastatic vs SCLCcontrols	hsa.miR.410.3p	-1.57332	2.77329	-2.57539	0.0106952	0.164301	0.685
SCLCNon-Metastatic vs SCLCcontrols	hsa.miR.651.5p	1.49304	3.95749	2.57462	0.0107181	0.164301	0.69
SCLCNon-Metastatic vs SCLCcontrols	hsa.miR.376a.3p	-0.972977	2.08037	-2.57136	0.0108165	0.164301	0.6
SCLCNon-Metastatic vs SCLCcontrols	hsa.miR.190b.5p	-0.507425	1.06422	-2.55927	0.0111881	0.16573	0.73
SCLCNon-Metastatic vs SCLCcontrols	hsa.miR.4687.5p	-0.52917	0.945334	-2.55491	0.0113249	0.16573	0.66
SCLCNon-Metastatic vs SCLCcontrols	hsa.miR.3127.5p	-0.511638	1.12294	-2.54733	0.011566	0.166884	0.73
SCLCNon-Metastatic vs SCLCcontrols	hsa.miR.3179	-0.391642	0.962411	-2.51561	0.0126266	0.174949	0.67
SCLCNon-Metastatic vs SCLCcontrols	hsa.miR.3199	-0.510519	1.1289	-2.51025	0.0128142	0.174949	0.695
SCLCNon-Metastatic vs SCLCcontrols	hsa.miR.29b.2.5p	-0.689388	1.41306	-2.50981	0.0128296	0.174949	0.67
SCLCNon-Metastatic vs SCLCcontrols	hsa.miR.4466	-0.845354	1.45996	-2.49711	0.0132844	0.177125	0.725
SCLCNon-Metastatic vs SCLCcontrols	hsa.miR.3605.3p	-1.4842	5.76451	-2.49118	0.0135016	0.178043	0.715
SCLCNon-Metastatic vs SCLCcontrols	hsa.miR.3154	-0.530582	1.11909	-2.48138	0.0138675	0.180881	0.6825
SCLCNon-Metastatic vs SCLCcontrols	hsa.miR.3614.5p	-0.596275	1.34653	-2.43994	0.0155141	0.189721	0.64
SCLCNon-Metastatic vs SCLCcontrols	hsa.miR.1255b.5p	0.980311	1.4985	2.43571	0.0156915	0.189721	0.625
SCLCNon-Metastatic vs SCLCcontrols	hsa.miR.4747.5p	-0.421597	0.974626	-2.42416	0.0161851	0.190596	0.665
SCLCNon-Metastatic vs SCLCcontrols	hsa.miR.431.5p	-1.46265	5.11452	-2.4238	0.0162006	0.190596	0.655
SCLCNon-Metastatic vs SCLCcontrols	hsa.miR.6741.5p	-0.801842	1.36959	-2.40802	0.0168981	0.196305	0.6225
SCLCNon-Metastatic vs SCLCcontrols	hsa.miR.6775.5p	-0.197578	0.82904	-2.40547	0.0170131	0.196305	0.6525
SCLCNon-Metastatic vs SCLCcontrols	hsa.miR.6738.5p	-0.591195	1.10013	-2.38725	0.0178559	0.204068	0.6875
SCLCNon-Metastatic vs SCLCcontrols	hsa.miR.6716.3p	-0.301828	0.885288	-2.3818	0.0181151	0.204506	0.65
SCLCNon-Metastatic vs SCLCcontrols	hsa.miR.1270	1.39395	2.0239	2.37685	0.0183537	0.204506	0.695
SCLCNon-Metastatic vs SCLCcontrols	hsa.miR.34c.3p	-0.281312	0.822242	-2.36257	0.0190568	0.2098	0.655
SCLCNon-Metastatic vs SCLCcontrols	hsa.miR.676.3p	-0.453671	0.968104	-2.34581	0.0199121	0.211456	0.6525
SCLCNon-Metastatic vs SCLCcontrols	hsa.miR.2116.3p	-0.778498	1.63127	-2.33606	0.020425	0.215	0.6825
SCLCNon-Metastatic vs SCLCcontrols	hsa.miR.152.3p	1.38551	4.40537	2.28549	0.0232759	0.234715	0.6725
SCLCNon-Metastatic vs SCLCcontrols	hsa.miR.6793.3p	-0.671984	1.10953	-2.27716	0.0237774	0.237774	0.6125
SCLCNon-Metastatic vs SCLCcontrols	hsa.miR.93.3p	-1.02179	2.60807	-2.25638	0.0250703	0.245784	0.6875
SCLCNon-Metastatic vs SCLCcontrols	hsa.miR.1249.3p	-1.24446	5.27937	-2.25027	0.0254618	0.245784	0.7375
SCLCNon-Metastatic vs SCLCcontrols	hsa.miR.485.5p	-1.18194	6.00723	-2.24677	0.0256888	0.245784	0.61
SCLCNon-Metastatic vs SCLCcontrols	hsa.miR.96.5p	1.33388	4.15302	2.24182	0.0260122	0.245784	0.6625
SCLCMetastatic vs SCLCcontrols	hsa.miR.548j.5p	1.78329	2.72916	5.02526	1.06945e-06	0.000427781	0.675
SCLCMetastatic vs SCLCcontrols	hsa.miR.6721.5p	1.57373	2.61647	4.61296	6.87608e-06	0.00206282	0.661905
SCLCMetastatic vs SCLCcontrols	hsa.miR.455.5p	0.482078	0.954365	4.46261	1.31615e-05	0.00315875	0.613095
SCLCMetastatic vs SCLCcontrols	hsa.miR.6724.5p	0.520819	0.994176	3.99195	9.03976e-05	0.012053	0.635714
SCLCMetastatic vs SCLCcontrols	hsa.miR.589.5p	-1.23919	3.79264	-3.79286	0.000194389	0.0157237	0.622619
SCLCMetastatic vs SCLCcontrols	hsa.miR.6819.3p	0.936995	1.35743	3.78152	0.000202872	0.0157237	0.605952
SCLCMetastatic vs SCLCcontrols	hsa.miR.941	-1.38766	3.50368	-3.77277	0.00020965	0.0157237	0.639286
SCLCMetastatic vs SCLCcontrols	hsa.miR.10396a.3p	1.09533	1.65624	3.63204	0.000352927	0.0222901	0.629762
SCLCMetastatic vs SCLCcontrols	hsa.miR.1273h.3p	-1.21993	2.86676	-3.5877	0.000414558	0.0248735	0.604762
SCLCMetastatic vs SCLCcontrols	hsa.miR.32.3p	-0.76255	1.75163	-3.48939	0.000589097	0.0307355	0.686905
SCLCMetastatic vs SCLCcontrols	hsa.miR.4676.5p	-1.01533	2.00313	-3.42065	0.000749789	0.0332789	0.616667
SCLCMetastatic vs SCLCcontrols	hsa.miR.1226.3p	-1.60474	2.62401	-3.41058	0.000776508	0.0332789	0.625
SCLCMetastatic vs SCLCcontrols	hsa.miR.503.5p	-1.2806	4.13966	-3.38582	0.000846063	0.0350095	0.639286
SCLCMetastatic vs SCLCcontrols	hsa.miR.6726.3p	-0.740187	1.49893	-3.30503	0.00111554	0.0377096	0.611905
SCLCMetastatic vs SCLCcontrols	hsa.miR.196a.5p	-0.776073	1.45216	-3.3009	0.00113129	0.0377096	0.603571
SCLCMetastatic vs SCLCcontrols	hsa.miR.2355.3p	-1.1196	2.60938	-3.25842	0.00130545	0.0423388	0.605952
SCLCMetastatic vs SCLCcontrols	hsa.miR.493.3p	1.12412	2.12808	3.21203	0.0015239	0.0468893	0.642857
SCLCMetastatic vs SCLCcontrols	hsa.miR.20b.5p	-1.0578	2.0867	-3.05469	0.00254289	0.067646	0.657143
SCLCMetastatic vs SCLCcontrols	hsa.miR.202.3p	0.734212	1.52415	3.04856	0.0025931	0.067646	0.611905
SCLCMetastatic vs SCLCcontrols	hsa.miR.194.5p	-0.975019	7.03567	-3.04083	0.00265762	0.0678542	0.614286
SCLCMetastatic vs SCLCcontrols	hsa.miR.330.3p	1.33318	4.93045	2.97927	0.00322742	0.0729029	0.633333
SCLCMetastatic vs SCLCcontrols	hsa.miR.548w	0.201038	0.840746	2.96495	0.00337506	0.0730898	0.617857
SCLCMetastatic vs SCLCcontrols	hsa.miR.320e	-1.14923	2.53486	-2.91195	0.00397725	0.082288	0.629762
SCLCMetastatic vs SCLCcontrols	hsa.miR.337.5p	-0.805738	1.64244	-2.83413	0.0050405	0.0957638	0.62619
SCLCMetastatic vs SCLCcontrols	hsa.miR.378a.3p	-1.20346	5.70437	-2.83269	0.00506245	0.0957638	0.639286
SCLCMetastatic vs SCLCcontrols	hsa.miR.27b.5p	1.10261	2.4168	2.81974	0.0052634	0.0971704	0.614286
SCLCMetastatic vs SCLCcontrols	hsa.miR.1307.5p	-0.900497	2.83184	-2.80309	0.00553248	0.100591	0.605952
SCLCMetastatic vs SCLCcontrols	hsa.miR.134.5p	1.15136	3.06908	2.71021	0.00727639	0.119311	0.636905
SCLCMetastatic vs SCLCcontrols	hsa.let.7a.3p	-0.827796	2.86206	-2.66795	0.00822313	0.13157	0.64881
SCLCMetastatic vs SCLCcontrols	hsa.miR.628.3p	-1.0576	4.63268	-2.61627	0.00953133	0.14478	0.6
SCLCMetastatic vs SCLCcontrols	hsa.miR.6862.5p	-0.526545	1.49543	-2.36085	0.0191431	0.231869	0.62381
NSCLCNon-Metastatic vs NSCLCcontrols	hsa.miR.4326	2.41343	1.93963	10.1483	5.06979e-20	6.08375e-17	0.600894
NSCLCNon-Metastatic vs NSCLCcontrols	hsa.miR.3158.3p	2.55633	3.507	9.59649	2.23254e-18	1.33952e-15	0.618019
NSCLCNon-Metastatic vs NSCLCcontrols	hsa.miR.331.3p	2.05651	4.19184	6.8763	6.57888e-11	2.63155e-08	0.656739
NSCLCNon-Metastatic vs NSCLCcontrols	hsa.miR.664a.5p	2.13477	5.36929	6.49296	5.74094e-10	1.53513e-07	0.612063
NSCLCNon-Metastatic vs NSCLCcontrols	hsa.miR.204.5p	1.20906	4.06953	5.08045	8.16356e-07	0.000139947	0.617647
NSCLCNon-Metastatic vs NSCLCcontrols	hsa.miR.6721.5p	1.22617	2.61647	5.03892	9.91656e-07	0.000148748	0.667535
NSCLCNon-Metastatic vs NSCLCcontrols	hsa.miR.589.5p	1.11314	3.79264	4.85768	2.28668e-06	0.000249456	0.627327
NSCLCNon-Metastatic vs NSCLCcontrols	hsa.miR.1185.1.3p	0.517838	1.25445	4.39667	1.72825e-05	0.00148135	0.604989
NSCLCNon-Metastatic vs NSCLCcontrols	hsa.miR.766.3p	1.13963	3.3932	3.95115	0.000105489	0.00602795	0.612435
NSCLCNon-Metastatic vs NSCLCcontrols	hsa.miR.122.3p	0.818513	2.4458	3.89976	0.000128736	0.00687952	0.619136
NSCLCNon-Metastatic vs NSCLCcontrols	hsa.miR.93.5p	-0.347849	10.6063	-3.25075	0.00133612	0.038175	0.655994
NSCLCNon-Metastatic vs NSCLCcontrols	hsa.miR.499a.5p	1.02337	3.98055	3.0775	0.00235909	0.0566181	0.638124
NSCLCNon-Metastatic vs NSCLCcontrols	hsa.miR.200b.5p	0.57303	1.7708	3.01191	0.0029072	0.065509	0.612063
NSCLCNon-Metastatic vs NSCLCcontrols	hsa.miR.29b.1.5p	0.777758	2.04708	3.00751	0.0029479	0.065509	0.64557
NSCLCNon-Metastatic vs NSCLCcontrols	hsa.miR.22.5p	0.888385	5.09005	2.6416	0.00885789	0.131694	0.670514
NSCLCNon-Metastatic vs NSCLCcontrols	hsa.miR.4755.5p	0.446992	1.67699	2.64036	0.00888936	0.131694	0.612063
NSCLCNon-Metastatic vs NSCLCcontrols	hsa.miR.6891.5p	0.523513	2.33921	2.4577	0.0147747	0.165697	0.641847
NSCLCNon-Metastatic vs NSCLCcontrols	hsa.miR.140.3p	-0.387991	9.32224	-2.38328	0.0180296	0.171552	0.625093
NSCLCNon-Metastatic vs NSCLCcontrols	hsa.miR.144.5p	-0.417442	8.79894	-2.25434	0.0251835	0.213013	0.623604
NSCLCNon-Metastatic vs NSCLCcontrols	hsa.miR.3138	0.626059	2.50996	2.17862	0.0304476	0.224433	0.615041
NSCLCNon-Metastatic vs NSCLCcontrols	hsa.miR.6734.5p	-0.563344	3.56725	-2.17832	0.0304698	0.224433	0.60834
NSCLCNon-Metastatic vs NSCLCcontrols	hsa.miR.6819.3p	-0.384391	1.35743	-2.1068	0.0362947	0.241965	0.605361
NSCLCNon-Metastatic vs NSCLCcontrols	hsa.miR.4659b.5p	-0.459814	1.56669	-2.10329	0.0366034	0.242675	0.625093
NSCLCMetastatic vs NSCLCcontrols	hsa.miR.4485.3p	1.62129	4.24786	6.69532	1.84698e-10	2.21638e-07	0.601638
NSCLCMetastatic vs NSCLCcontrols	hsa.miR.195.5p	1.1917	2.84755	4.58016	7.86669e-06	0.00157334	0.623604
NSCLCMetastatic vs NSCLCcontrols	hsa.miR.5584.5p	0.244662	0.908325	3.89188	0.000132705	0.0123494	0.606106
NSCLCMetastatic vs NSCLCcontrols	hsa.miR.19b.3p	-1.04577	5.50083	-3.88977	0.000133785	0.0123494	0.642219
NSCLCMetastatic vs NSCLCcontrols	hsa.miR.760	1.17447	2.86126	3.64199	0.000339076	0.0184951	0.661206
NSCLCMetastatic vs NSCLCcontrols	hsa.miR.150.3p	1.04782	4.73059	3.52688	0.00051398	0.025699	0.604617
NSCLCMetastatic vs NSCLCcontrols	hsa.miR.20a.5p	-1.09805	5.2762	-3.4054	0.000788295	0.0350353	0.642219
NSCLCMetastatic vs NSCLCcontrols	hsa.miR.11401	0.481864	1.56261	3.23671	0.0014004	0.0450464	0.600521
NSCLCMetastatic vs NSCLCcontrols	hsa.let.7d.5p	-0.289195	11.6795	-3.23118	0.00142647	0.0450464	0.643708
NSCLCMetastatic vs NSCLCcontrols	hsa.let.7d.3p	0.29045	13.084	3.06416	0.00246213	0.0579325	0.626955
NSCLCMetastatic vs NSCLCcontrols	hsa.miR.485.5p	0.941612	6.00723	3.04378	0.00262767	0.0583928	0.615413
NSCLCMetastatic vs NSCLCcontrols	hsa.miR.93.5p	-0.31069	10.6063	-2.94854	0.00354575	0.0733603	0.698436
NSCLCMetastatic vs NSCLCcontrols	hsa.miR.185.5p	-0.393984	9.5652	-2.86517	0.00458154	0.0864155	0.646314
NSCLCMetastatic vs NSCLCcontrols	hsa.miR.151a.5p	-0.269246	11.0008	-2.73552	0.00674861	0.102819	0.634773
NSCLCMetastatic vs NSCLCcontrols	hsa.miR.200b.5p	0.533543	1.7708	2.73449	0.00676895	0.102819	0.607223
NSCLCMetastatic vs NSCLCcontrols	hsa.miR.6767.5p	0.250407	1.07493	2.72123	0.00703696	0.104251	0.603872
NSCLCMetastatic vs NSCLCcontrols	hsa.let.7g.5p	-0.196124	13.5403	-2.70403	0.00739896	0.108277	0.607223
NSCLCMetastatic vs NSCLCcontrols	hsa.miR.410.3p	0.708448	2.77329	2.67814	0.00797538	0.111618	0.64557
NSCLCMetastatic vs NSCLCcontrols	hsa.miR.1468.5p	0.587335	2.42926	2.66935	0.00818018	0.111618	0.639985
NSCLCMetastatic vs NSCLCcontrols	hsa.miR.191.3p	-0.862169	4.24195	-2.61677	0.00950677	0.124001	0.614296
NSCLCMetastatic vs NSCLCcontrols	hsa.miR.103a.3p	-0.277839	11.5066	-2.56741	0.0109248	0.13245	0.661579
NSCLCMetastatic vs NSCLCcontrols	hsa.miR.133a.3p	-1.03534	3.07358	-2.56229	0.0110822	0.13245	0.634401
NSCLCMetastatic vs NSCLCcontrols	hsa.miR.1306.5p	0.617841	6.85545	2.52333	0.0123484	0.135946	0.62621
NSCLCMetastatic vs NSCLCcontrols	hsa.miR.3177.3p	0.518807	2.89294	2.48476	0.0137272	0.147136	0.60201
NSCLCMetastatic vs NSCLCcontrols	hsa.miR.22.5p	0.820269	5.09005	2.39646	0.0174106	0.16849	0.619881
NSCLCMetastatic vs NSCLCcontrols	hsa.miR.651.5p	-0.716431	3.95749	-2.33593	0.020416	0.188145	0.624721
NSCLCMetastatic vs NSCLCcontrols	hsa.miR.7.5p	-0.533886	8.45975	-2.25885	0.0248963	0.211884	0.651526
casesNon-Metastatic vs controlsNon-Metastatic	hsa.miR.664a.5p	2.03363	5.38046	5.93417	1.31035e-08	7.86213e-06	0.600207
casesNon-Metastatic vs controlsNon-Metastatic	hsa.miR.331.3p	1.76126	4.24607	5.68569	4.6503e-08	1.86012e-05	0.620351
casesNon-Metastatic vs controlsNon-Metastatic	hsa.miR.6511b.3p	1.2247	3.80554	5.43262	1.6276e-07	4.8828e-05	0.621384
casesNon-Metastatic vs controlsNon-Metastatic	hsa.miR.3682.3p	-0.519873	0.980239	-4.98562	1.3508e-06	0.000270161	0.618285
casesNon-Metastatic vs controlsNon-Metastatic	hsa.miR.6721.5p	1.07662	2.64846	4.35059	2.1781e-05	0.00186694	0.625517
casesNon-Metastatic vs controlsNon-Metastatic	hsa.miR.93.5p	-0.417111	10.6116	-3.79555	0.000196051	0.0104871	0.683368
casesNon-Metastatic vs controlsNon-Metastatic	hsa.miR.122.3p	0.813751	2.4341	3.78891	0.000201002	0.0104871	0.608471
casesNon-Metastatic vs controlsNon-Metastatic	hsa.miR.3150a.5p	-0.399231	1.05561	-3.31341	0.0010968	0.0341562	0.600207
casesNon-Metastatic vs controlsNon-Metastatic	hsa.miR.150.3p	0.925599	4.73272	3.05947	0.00252609	0.0606263	0.608471
casesNon-Metastatic vs controlsNon-Metastatic	hsa.miR.200a.3p	1.30819	3.42983	2.87604	0.00447042	0.0894085	0.624483
casesNon-Metastatic vs controlsNon-Metastatic	hsa.miR.548e.3p	-0.815451	2.40755	-2.77015	0.0061393	0.109958	0.621384
casesNon-Metastatic vs controlsNon-Metastatic	hsa.miR.382.3p	-0.980865	3.56769	-2.70005	0.00753631	0.116782	0.630165
casesNon-Metastatic vs controlsNon-Metastatic	hsa.miR.450a.5p	-0.689742	1.98227	-2.69756	0.00759082	0.116782	0.647211
casesNon-Metastatic vs controlsNon-Metastatic	hsa.miR.487a.3p	-0.528961	1.61762	-2.63696	0.00903288	0.135493	0.636364
casesNon-Metastatic vs controlsNon-Metastatic	hsa.miR.499a.5p	0.859415	3.93637	2.55216	0.0114642	0.154573	0.610021
casesNon-Metastatic vs controlsNon-Metastatic	hsa.miR.556.5p	-0.379096	1.41582	-2.35737	0.0193858	0.196503	0.608988
casesNon-Metastatic vs controlsNon-Metastatic	hsa.miR.550a.3.5p	-0.472461	2.03086	-2.25644	0.0251417	0.221832	0.616219
casesNon-Metastatic vs controlsNon-Metastatic	hsa.miR.362.3p	-0.539601	2.28442	-2.18584	0.0300065	0.245179	0.600207
casesMetastatic vs controlsMetastatic	hsa.miR.195.5p	0.912501	2.85354	3.75632	0.000227031	0.024767	0.645289
casesMetastatic vs controlsMetastatic	hsa.miR.941	-0.941883	3.43242	-3.41275	0.000780563	0.055222	0.615537
casesMetastatic vs controlsMetastatic	hsa.miR.1260b	-0.737817	4.90307	-3.35501	0.000952091	0.056883	0.617521
casesMetastatic vs controlsMetastatic	hsa.miR.20a.5p	-0.882374	5.24836	-3.16467	0.00179897	0.0799543	0.618182
casesMetastatic vs controlsMetastatic	hsa.miR.5581.3p	0.425004	1.33297	2.71081	0.0073049	0.195544	0.632727
casesMetastatic vs controlsMetastatic	hsa.miR.145.5p	-0.692251	6.1635	-2.50152	0.0131811	0.239273	0.617851
ADNon-Metastatic vs ADNon-Metastaticcontrols	hsa.miR.6855.5p	-2.12791	0.888137	-6.51985	6.33779e-10	2.29628e-07	0.69
ADNon-Metastatic vs ADNon-Metastaticcontrols	hsa.miR.4639.3p	-0.755353	0.833692	-6.41184	1.13652e-09	2.29628e-07	0.62
ADNon-Metastatic vs ADNon-Metastaticcontrols	hsa.miR.3160.3p	-0.730639	0.828073	-5.9291	1.4369e-08	2.46326e-06	0.62
ADNon-Metastatic vs ADNon-Metastaticcontrols	hsa.miR.656.3p	-2.47337	2.06829	-4.7671	3.73921e-06	0.00023616	0.81
ADNon-Metastatic vs ADNon-Metastaticcontrols	hsa.miR.370.5p	-0.99708	0.912986	-4.70375	4.94212e-06	0.000296527	0.63
ADNon-Metastatic vs ADNon-Metastaticcontrols	hsa.miR.548au.5p	0.741333	0.863838	4.63986	6.53002e-06	0.000352519	0.68
ADNon-Metastatic vs ADNon-Metastaticcontrols	hsa.miR.6894.3p	1.88823	1.13434	4.35774	2.1617e-05	0.000997706	0.71
ADNon-Metastatic vs ADNon-Metastaticcontrols	hsa.miR.1246	2.78676	2.2455	4.24097	3.49126e-05	0.00155167	0.65
ADNon-Metastatic vs ADNon-Metastaticcontrols	hsa.miR.4755.5p	1.87586	1.67904	4.11512	5.79003e-05	0.00223591	0.8
ADNon-Metastatic vs ADNon-Metastaticcontrols	hsa.miR.6826.3p	-1.01385	0.963016	-4.06976	6.92908e-05	0.00251966	0.66
ADNon-Metastatic vs ADNon-Metastaticcontrols	hsa.miR.1185.1.3p	1.39076	1.25833	3.87981	0.000144609	0.00423247	0.73
ADNon-Metastatic vs ADNon-Metastaticcontrols	hsa.miR.331.3p	2.72428	4.24607	3.8587	0.000156673	0.00427289	0.82
ADNon-Metastatic vs ADNon-Metastaticcontrols	hsa.miR.138.5p	-1.29257	1.08168	-3.83974	0.000168318	0.00448848	0.7
ADNon-Metastatic vs ADNon-Metastaticcontrols	hsa.miR.106a.5p	-1.92622	2.18388	-3.79903	0.000196158	0.00496818	0.69
ADNon-Metastatic vs ADNon-Metastaticcontrols	hsa.miR.376a.3p	-2.20094	2.09613	-3.78274	0.000208471	0.0050033	0.63
ADNon-Metastatic vs ADNon-Metastaticcontrols	hsa.miR.93.5p	-0.842398	10.6116	-3.73229	0.000251423	0.00561977	0.81
ADNon-Metastatic vs ADNon-Metastaticcontrols	hsa.miR.6809.5p	-1.14442	1.11621	-3.73072	0.000252889	0.00561977	0.6
ADNon-Metastatic vs ADNon-Metastaticcontrols	hsa.miR.6721.5p	2.29106	2.64846	3.64148	0.000350581	0.0072365	0.76
ADNon-Metastatic vs ADNon-Metastaticcontrols	hsa.miR.411.3p	-2.01596	1.79024	-3.61176	0.000390344	0.00780687	0.75
ADNon-Metastatic vs ADNon-Metastaticcontrols	hsa.miR.6750.5p	-0.563499	0.892436	-3.60049	0.000406516	0.00799704	0.64
ADNon-Metastatic vs ADNon-Metastaticcontrols	hsa.miR.4497	-1.69511	1.45333	-3.53825	0.000507728	0.00937343	0.6
ADNon-Metastatic vs ADNon-Metastaticcontrols	hsa.miR.338.3p	-1.82697	2.18595	-3.47519	0.000634112	0.0111902	0.68
ADNon-Metastatic vs ADNon-Metastaticcontrols	hsa.miR.766.3p	2.26123	3.42247	3.44585	0.000702468	0.0118727	0.65
ADNon-Metastatic vs ADNon-Metastaticcontrols	hsa.miR.1226.3p	-2.42036	2.60117	-3.41707	0.000776165	0.0125865	0.74
ADNon-Metastatic vs ADNon-Metastaticcontrols	hsa.miR.6741.5p	-1.46604	1.32701	-3.31435	0.00110249	0.0170671	0.72
ADNon-Metastatic vs ADNon-Metastaticcontrols	hsa.miR.6736.3p	0.555794	0.888328	3.28395	0.00122122	0.0180922	0.65
ADNon-Metastatic vs ADNon-Metastaticcontrols	hsa.miR.6881.3p	1.06755	1.0118	3.22059	0.00150796	0.0215423	0.66
ADNon-Metastatic vs ADNon-Metastaticcontrols	hsa.miR.1304.5p	-2.45361	3.5887	-3.21209	0.0015509	0.0216404	0.7
ADNon-Metastatic vs ADNon-Metastaticcontrols	hsa.miR.3150b.3p	1.74156	1.50528	3.17808	0.00173417	0.0236477	0.71
ADNon-Metastatic vs ADNon-Metastaticcontrols	hsa.miR.20a.5p	-2.03298	5.24836	-3.10092	0.00222681	0.0269332	0.73
ADNon-Metastatic vs ADNon-Metastaticcontrols	hsa.miR.874.3p	1.92653	3.08698	3.09633	0.00225981	0.0269332	0.65
ADNon-Metastatic vs ADNon-Metastaticcontrols	hsa.miR.6802.3p	0.798128	1.00911	3.0892	0.00231207	0.0269871	0.65
ADNon-Metastatic vs ADNon-Metastaticcontrols	hsa.miR.3682.3p	-0.663576	0.980239	-3.07931	0.00238632	0.0275345	0.62
ADNon-Metastatic vs ADNon-Metastaticcontrols	hsa.miR.873.5p	-1.90748	2.64426	-3.07625	0.0024098	0.0275405	0.62
ADNon-Metastatic vs ADNon-Metastaticcontrols	hsa.miR.206	-2.33682	2.41979	-3.06091	0.00253042	0.0286463	0.62
ADNon-Metastatic vs ADNon-Metastaticcontrols	hsa.miR.4714.5p	-0.572417	0.906337	-3.02739	0.00281369	0.0309764	0.6
ADNon-Metastatic vs ADNon-Metastaticcontrols	hsa.miR.154.3p	-0.853504	1.15187	-2.98858	0.00317802	0.0340502	0.6
ADNon-Metastatic vs ADNon-Metastaticcontrols	hsa.miR.3912.3p	-1.10682	1.19436	-2.94683	0.00361791	0.0380833	0.61
ADNon-Metastatic vs ADNon-Metastaticcontrols	hsa.let.7g.3p	-1.31903	1.31155	-2.91038	0.00404691	0.0420537	0.71
ADNon-Metastatic vs ADNon-Metastaticcontrols	hsa.miR.508.3p	0.916392	0.893037	2.9089	0.00406519	0.0420537	0.63
ADNon-Metastatic vs ADNon-Metastaticcontrols	hsa.miR.4738.3p	0.820028	1.07698	2.89753	0.0042088	0.0428014	0.66
ADNon-Metastatic vs ADNon-Metastaticcontrols	hsa.miR.6866.5p	-1.01097	1.07404	-2.88365	0.0043905	0.0440115	0.72
ADNon-Metastatic vs ADNon-Metastaticcontrols	hsa.miR.5001.3p	0.507411	0.946092	2.87921	0.00445007	0.0440115	0.6
ADNon-Metastatic vs ADNon-Metastaticcontrols	hsa.miR.208b.3p	-0.72233	0.977187	-2.84656	0.00491158	0.0467769	0.63
ADNon-Metastatic vs ADNon-Metastaticcontrols	hsa.miR.6833.3p	-0.729517	1.0528	-2.83401	0.00510016	0.0474976	0.7
ADNon-Metastatic vs ADNon-Metastaticcontrols	hsa.miR.25.5p	-2.08792	3.30753	-2.83363	0.00510599	0.0474976	0.73
ADNon-Metastatic vs ADNon-Metastaticcontrols	hsa.miR.3182	0.610884	0.895228	2.7928	0.00576707	0.0528281	0.68
ADNon-Metastatic vs ADNon-Metastaticcontrols	hsa.miR.26b.3p	-1.72003	2.90428	-2.77291	0.00611657	0.0535014	0.69
ADNon-Metastatic vs ADNon-Metastaticcontrols	hsa.miR.1294	-2.60378	3.80919	-2.77067	0.00615712	0.0535014	0.67
ADNon-Metastatic vs ADNon-Metastaticcontrols	hsa.miR.6735.5p	1.53617	1.65567	2.76939	0.00618047	0.0535014	0.68
ADNon-Metastatic vs ADNon-Metastaticcontrols	hsa.miR.502.3p	-1.68431	7.27357	-2.75809	0.00638939	0.0543778	0.64
ADNon-Metastatic vs ADNon-Metastaticcontrols	hsa.miR.664a.3p	1.76805	4.87053	2.75449	0.0064572	0.0545679	0.73
ADNon-Metastatic vs ADNon-Metastaticcontrols	hsa.miR.27a.5p	-1.91775	2.9442	-2.74838	0.00657409	0.0551672	0.8
ADNon-Metastatic vs ADNon-Metastaticcontrols	hsa.miR.6798.3p	0.583751	0.910633	2.73052	0.00692632	0.0577193	0.68
ADNon-Metastatic vs ADNon-Metastaticcontrols	hsa.miR.1323	-1.63242	1.76798	-2.72338	0.00707186	0.0581928	0.68
ADNon-Metastatic vs ADNon-Metastaticcontrols	hsa.miR.424.3p	-1.46456	5.85839	-2.72298	0.00708012	0.0581928	0.64
ADNon-Metastatic vs ADNon-Metastaticcontrols	hsa.miR.651.5p	-2.01622	3.90194	-2.63671	0.00907297	0.0706985	0.67
ADNon-Metastatic vs ADNon-Metastaticcontrols	hsa.miR.548e.3p	-1.82995	2.40755	-2.62566	0.00936175	0.0724781	0.68
ADNon-Metastatic vs ADNon-Metastaticcontrols	hsa.miR.6754.3p	0.388166	0.866006	2.57314	0.0108507	0.0818918	0.6
ADNon-Metastatic vs ADNon-Metastaticcontrols	hsa.miR.532.5p	-1.92092	4.9662	-2.5593	0.0112769	0.0844574	0.74
ADNon-Metastatic vs ADNon-Metastaticcontrols	hsa.miR.4716.5p	0.272333	0.819831	2.55501	0.0114121	0.0845338	0.64
ADNon-Metastatic vs ADNon-Metastaticcontrols	hsa.miR.7155.3p	0.968194	0.940874	2.54928	0.0115948	0.0852798	0.64
ADNon-Metastatic vs ADNon-Metastaticcontrols	hsa.miR.29b.1.5p	1.50375	2.02389	2.47893	0.0140604	0.0992502	0.87
ADNon-Metastatic vs ADNon-Metastaticcontrols	hsa.miR.4485.3p	-1.42772	4.2763	-2.4499	0.0152072	0.106097	0.71
ADNon-Metastatic vs ADNon-Metastaticcontrols	hsa.miR.191.3p	-1.83819	4.19363	-2.3896	0.0178575	0.121068	0.7
ADNon-Metastatic vs ADNon-Metastaticcontrols	hsa.miR.204.5p	1.31195	4.09809	2.32118	0.0213516	0.141557	0.73
ADNon-Metastatic vs ADNon-Metastaticcontrols	hsa.miR.3614.5p	-0.794733	1.34713	-2.30508	0.0222564	0.145151	0.63
ADNon-Metastatic vs ADNon-Metastaticcontrols	hsa.miR.210.3p	-1.30371	3.50568	-2.28457	0.0234575	0.150529	0.79
ADNon-Metastatic vs ADNon-Metastaticcontrols	hsa.miR.452.5p	-1.34567	1.94718	-2.26258	0.0248079	0.155861	0.6
ADNon-Metastatic vs ADNon-Metastaticcontrols	hsa.miR.200c.3p	1.56028	3.91326	2.26026	0.0249545	0.155966	0.66
ADNon-Metastatic vs ADNon-Metastaticcontrols	hsa.miR.337.5p	-1.21877	1.6631	-2.25626	0.0252086	0.156737	0.63
ADNon-Metastatic vs ADNon-Metastaticcontrols	hsa.let.7d.3p	0.41993	13.0805	2.24593	0.0258749	0.159802	0.72
ADNon-Metastatic vs ADNon-Metastaticcontrols	hsa.miR.5187.5p	-1.24882	1.94562	-2.24451	0.0259678	0.159802	0.66
ADNon-Metastatic vs ADNon-Metastaticcontrols	hsa.miR.933	-0.401241	0.975516	-2.23244	0.0267686	0.162918	0.61
ADNon-Metastatic vs ADNon-Metastaticcontrols	hsa.miR.654.5p	-1.73569	4.2246	-2.17376	0.030976	0.178805	0.72
ADNon-Metastatic vs ADNon-Metastaticcontrols	hsa.miR.1843	-1.72373	3.64395	-2.15851	0.0321586	0.184643	0.76
ADNon-Metastatic vs ADNon-Metastaticcontrols	hsa.miR.136.3p	1.53787	3.15978	2.15289	0.0326043	0.186311	0.8
ADNon-Metastatic vs ADNon-Metastaticcontrols	hsa.miR.7111.3p	0.283165	0.816423	2.14804	0.032993	0.187638	0.64
ADNon-Metastatic vs ADNon-Metastaticcontrols	hsa.miR.4662a.5p	-0.989361	1.80998	-2.13888	0.0337387	0.190842	0.63
ADNon-Metastatic vs ADNon-Metastaticcontrols	hsa.miR.144.3p	-0.878237	8.93297	-2.13723	0.0338744	0.190842	0.77
ADNon-Metastatic vs ADNon-Metastaticcontrols	hsa.miR.382.3p	-1.71365	3.56769	-2.11294	0.0359286	0.198734	0.69
ADNon-Metastatic vs ADNon-Metastaticcontrols	hsa.miR.191.5p	-0.368729	13.2483	-2.10472	0.0366472	0.198734	0.61
ADNon-Metastatic vs ADNon-Metastaticcontrols	hsa.miR.642b.3p	0.488525	0.944928	2.10298	0.0368014	0.198734	0.67
ADNon-Metastatic vs ADNon-Metastaticcontrols	hsa.miR.374b.5p	-1.189	6.09538	-2.09777	0.0372649	0.198734	0.82
ADNon-Metastatic vs ADNon-Metastaticcontrols	hsa.miR.30e.5p	-0.378746	12.4294	-2.07671	0.0391909	0.206268	0.73
ADNon-Metastatic vs ADNon-Metastaticcontrols	hsa.miR.378c	-1.06785	2.03018	-2.06801	0.0400116	0.209668	0.61
ADNon-Metastatic vs ADNon-Metastaticcontrols	hsa.miR.432.5p	1.59343	5.45587	2.0537	0.041392	0.215958	0.71
ADNon-Metastatic vs ADNon-Metastaticcontrols	hsa.miR.148a.5p	1.442	2.27973	2.02859	0.043914	0.226167	0.77
ADNon-Metastatic vs ADNon-Metastaticcontrols	hsa.miR.193b.3p	-1.76079	2.63177	-2.00879	0.0459935	0.23486	0.72
ADNon-Metastatic vs ADNon-Metastaticcontrols	hsa.miR.142.5p	-0.557934	11.581	-2.00079	0.0468573	0.238257	0.64
ADNon-Metastatic vs ADNon-Metastaticcontrols	hsa.miR.500a.3p	-1.24441	7.85974	-1.98945	0.0481042	0.242542	0.62
ADNon-Metastatic vs ADNon-Metastaticcontrols	hsa.let.7b.3p	-1.1472	6.33241	-1.97726	0.0494766	0.245092	0.62
ADNon-Metastatic vs ADNon-Metastaticcontrols	hsa.miR.199b.3p	-0.43651	10.0762	-1.97471	0.0497679	0.245092	0.65
ADNon-Metastatic vs ADNon-Metastaticcontrols	hsa.miR.199a.3p	-0.436343	10.0764	-1.9739	0.049861	0.245092	0.65
ADNon-Metastatic vs ADNon-Metastaticcontrols	hsa.let.7g.5p	-0.295997	13.5392	-1.96938	0.0503822	0.245092	0.8
ADNon-Metastatic vs ADNon-Metastaticcontrols	hsa.miR.101.3p	-0.551448	9.907	-1.96881	0.050448	0.245092	0.72
ADNon-Metastatic vs ADNon-Metastaticcontrols	hsa.miR.548ac	-0.593497	1.2389	-1.95828	0.0516794	0.249057	0.66
ADMetastatic vs ADMetastaticcontrols	hsa.miR.195.5p	2.11293	2.85354	5.00341	1.29075e-06	0.000370719	0.746692
ADMetastatic vs ADMetastaticcontrols	hsa.miR.185.3p	1.07786	1.51775	4.32882	2.4364e-05	0.00265789	0.73913
ADMetastatic vs ADMetastaticcontrols	hsa.miR.6745	0.298133	0.810083	4.10333	6.06765e-05	0.00560091	0.606805
ADMetastatic vs ADMetastaticcontrols	hsa.miR.7849.3p	0.80711	1.0317	3.94917	0.000110879	0.00831593	0.606805
ADMetastatic vs ADMetastaticcontrols	hsa.miR.1306.3p	-1.44115	2.25945	-3.88575	0.000141378	0.00997963	0.614367
ADMetastatic vs ADMetastaticcontrols	hsa.miR.1908.5p	1.59791	4.58183	3.83825	0.000169269	0.0106907	0.612476
ADMetastatic vs ADMetastaticcontrols	hsa.miR.3177.3p	1.31119	2.96238	3.7491	0.000236263	0.0118132	0.714556
ADMetastatic vs ADMetastaticcontrols	hsa.miR.4787.3p	0.514481	1.02392	3.55987	0.000470149	0.0187353	0.640832
ADMetastatic vs ADMetastaticcontrols	hsa.miR.548ar.3p	0.345554	0.883831	3.2197	0.00151243	0.0442662	0.620038
ADMetastatic vs ADMetastaticcontrols	hsa.miR.151b	-1.29664	6.98151	-3.17745	0.00173771	0.046339	0.623819
ADMetastatic vs ADMetastaticcontrols	hsa.miR.6511a.3p	1.28482	4.4071	3.15182	0.00188916	0.0492823	0.667297
ADMetastatic vs ADMetastaticcontrols	hsa.miR.1228.3p	-1.34881	3.57314	-3.07452	0.00242313	0.0552994	0.648393
ADMetastatic vs ADMetastaticcontrols	hsa.miR.1284	0.990504	3.21203	3.02591	0.00282687	0.0584869	0.612476
ADMetastatic vs ADMetastaticcontrols	hsa.miR.3648	-1.41409	4.86301	-2.97895	0.0032749	0.0644242	0.661626
ADMetastatic vs ADMetastaticcontrols	hsa.miR.4497	0.789265	1.45333	2.92568	0.0038614	0.0729938	0.608696
ADMetastatic vs ADMetastaticcontrols	hsa.miR.6738.5p	0.566642	1.07843	2.88995	0.00430723	0.0791356	0.642722
ADMetastatic vs ADMetastaticcontrols	hsa.miR.6735.5p	0.853844	1.65567	2.85672	0.00476347	0.0840612	0.659735
ADMetastatic vs ADMetastaticcontrols	hsa.miR.1306.5p	0.957897	6.88711	2.74104	0.00671685	0.106056	0.627599
ADMetastatic vs ADMetastaticcontrols	hsa.miR.6826.3p	0.28339	0.963016	2.7268	0.00700188	0.10912	0.644612
ADMetastatic vs ADMetastaticcontrols	hsa.miR.6852.5p	1.10597	2.49343	2.63759	0.00905039	0.129291	0.756144
ADMetastatic vs ADMetastaticcontrols	hsa.miR.6886.3p	0.240198	0.852746	2.62567	0.00936148	0.131764	0.638941
ADMetastatic vs ADMetastaticcontrols	hsa.miR.513a.5p	0.17949	0.804696	2.61096	0.00975878	0.131764	0.604915
ADMetastatic vs ADMetastaticcontrols	hsa.miR.140.5p	1.4713	4.6252	2.59674	0.0101572	0.131764	0.655955
ADMetastatic vs ADMetastaticcontrols	hsa.miR.1292.5p	-1.07424	1.80101	-2.58917	0.0103753	0.131764	0.657845
ADMetastatic vs ADMetastaticcontrols	hsa.miR.124.3p	-1.28665	2.41244	-2.56998	0.0109466	0.13277	0.62949
ADMetastatic vs ADMetastaticcontrols	hsa.miR.548al	0.212517	0.854428	2.56236	0.0111812	0.13277	0.642722
ADMetastatic vs ADMetastaticcontrols	hsa.miR.11401	0.565962	1.55989	2.51919	0.0125977	0.135745	0.654064
ADMetastatic vs ADMetastaticcontrols	hsa.miR.3187.3p	0.483862	1.15354	2.51586	0.0127133	0.135745	0.657845
ADMetastatic vs ADMetastaticcontrols	hsa.miR.376a.5p	0.21428	0.841522	2.50226	0.0131953	0.135745	0.644612
ADMetastatic vs ADMetastaticcontrols	hsa.miR.1238.5p	0.209017	0.800789	2.50216	0.0131991	0.135745	0.604915
ADMetastatic vs ADMetastaticcontrols	hsa.miR.935	0.194123	0.839958	2.49908	0.0133106	0.135745	0.616257
ADMetastatic vs ADMetastaticcontrols	hsa.miR.1468.5p	0.859922	2.39973	2.49137	0.013593	0.136126	0.659735
ADMetastatic vs ADMetastaticcontrols	hsa.miR.377.5p	0.338216	0.991175	2.43555	0.015804	0.148162	0.608696
ADMetastatic vs ADMetastaticcontrols	hsa.miR.6866.3p	0.221062	0.81059	2.42567	0.016227	0.149787	0.604915
ADMetastatic vs ADMetastaticcontrols	hsa.miR.144.3p	-0.644978	8.93297	-2.3566	0.0194745	0.172559	0.621928
ADMetastatic vs ADMetastaticcontrols	hsa.miR.30b.3p	-0.867986	1.9134	-2.35499	0.0195566	0.172559	0.601134
ADMetastatic vs ADMetastaticcontrols	hsa.miR.5581.3p	0.615395	1.33297	2.33705	0.0204917	0.173169	0.669187
ADMetastatic vs ADMetastaticcontrols	hsa.miR.548e.3p	1.01438	2.40755	2.33048	0.020844	0.1737	0.635161
ADMetastatic vs ADMetastaticcontrols	hsa.miR.377.3p	0.34395	1.11784	2.29712	0.0227161	0.180525	0.63327
ADMetastatic vs ADMetastaticcontrols	hsa.miR.653.3p	0.171271	0.822243	2.28788	0.0232602	0.182219	0.604915
ADMetastatic vs ADMetastaticcontrols	hsa.miR.1229.3p	1.12136	3.65481	2.21875	0.0277027	0.202702	0.627599
ADMetastatic vs ADMetastaticcontrols	hsa.miR.1246	-0.979619	2.2455	-2.20399	0.0287422	0.204267	0.610586
ADMetastatic vs ADMetastaticcontrols	hsa.miR.5090	0.352663	0.99648	2.20022	0.0290123	0.204268	0.627599
ADMetastatic vs ADMetastaticcontrols	hsa.miR.449a	0.135675	0.801673	2.1989	0.0291082	0.204268	0.620038
ADMetastatic vs ADMetastaticcontrols	hsa.let.7d.3p	0.272447	13.0805	2.19627	0.0292991	0.204412	0.601134
ADMetastatic vs ADMetastaticcontrols	hsa.miR.7.5p	-0.642559	8.49219	-2.17122	0.0311704	0.21355	0.691871
ADMetastatic vs ADMetastaticcontrols	hsa.miR.2115.3p	0.349344	0.973063	2.16696	0.0314986	0.21355	0.663516
ADMetastatic vs ADMetastaticcontrols	hsa.miR.21.3p	-1.03764	5.15009	-2.15062	0.0327856	0.216774	0.657845
ADMetastatic vs ADMetastaticcontrols	hsa.let.7d.5p	-0.276375	11.6765	-2.14948	0.0328773	0.216774	0.621928
ADMetastatic vs ADMetastaticcontrols	hsa.miR.6858.3p	0.129975	0.796411	2.1379	0.0338191	0.217427	0.604915
ADMetastatic vs ADMetastaticcontrols	hsa.miR.7854.3p	0.560955	1.55109	2.13373	0.0341638	0.217427	0.601134
ADMetastatic vs ADMetastaticcontrols	hsa.miR.380.3p	0.288179	0.982716	2.12787	0.0346535	0.218751	0.652174
ADMetastatic vs ADMetastaticcontrols	hsa.miR.23b.5p	-0.960859	2.91272	-2.08163	0.0387335	0.236206	0.659735
ADMetastatic vs ADMetastaticcontrols	hsa.miR.4689	0.183992	0.833215	2.08116	0.0387772	0.236206	0.621928
SQNon-Metastatic vs SQNon-Metastaticcontrols	hsa.miR.4326	3.06563	1.97028	9.00408	2.44304e-16	2.93165e-13	0.638889
SQNon-Metastatic vs SQNon-Metastaticcontrols	hsa.miR.3158.3p	2.42738	3.61093	6.3993	1.21579e-09	7.29474e-07	0.609375
SQNon-Metastatic vs SQNon-Metastaticcontrols	hsa.miR.4700.5p	-0.529067	0.861288	-5.94464	1.32676e-08	5.30706e-06	0.612847
SQNon-Metastatic vs SQNon-Metastaticcontrols	hsa.miR.664a.5p	1.80421	5.38046	4.50143	1.18294e-05	0.00157726	0.706597
SQNon-Metastatic vs SQNon-Metastaticcontrols	hsa.miR.744.5p	1.60776	5.85606	4.32276	2.49804e-05	0.00272513	0.638889
SQNon-Metastatic vs SQNon-Metastaticcontrols	hsa.miR.374b.5p	1.50874	6.09538	4.24942	3.37341e-05	0.00311392	0.644097
SQNon-Metastatic vs SQNon-Metastaticcontrols	hsa.miR.3065.3p	-0.378684	0.871691	-3.985	9.65303e-05	0.00827403	0.616319
SQNon-Metastatic vs SQNon-Metastaticcontrols	hsa.miR.3682.3p	-0.458589	0.980239	-3.89122	0.00013846	0.0103845	0.604167
SQNon-Metastatic vs SQNon-Metastaticcontrols	hsa.miR.589.5p	1.20013	3.80579	3.8694	0.000150444	0.0106196	0.638889
SQNon-Metastatic vs SQNon-Metastaticcontrols	hsa.miR.200a.3p	2.04925	3.42983	3.8541	0.00015943	0.0106287	0.713542
SQNon-Metastatic vs SQNon-Metastaticcontrols	hsa.miR.607	-0.48239	0.969075	-3.69936	0.000283843	0.0162196	0.621528
SQNon-Metastatic vs SQNon-Metastaticcontrols	hsa.miR.204.5p	1.1624	4.09809	3.59432	0.000415629	0.0207815	0.612847
SQNon-Metastatic vs SQNon-Metastaticcontrols	hsa.miR.499a.5p	1.38916	3.93637	3.21165	0.00155316	0.04723	0.736111
SQNon-Metastatic vs SQNon-Metastaticcontrols	hsa.miR.4645.3p	-0.535188	0.978804	-3.20754	0.00157433	0.04723	0.600694
SQNon-Metastatic vs SQNon-Metastaticcontrols	hsa.miR.6786.3p	-0.567301	1.25977	-3.18274	0.00170791	0.0476629	0.652778
SQNon-Metastatic vs SQNon-Metastaticcontrols	hsa.miR.551a	-0.287729	0.860868	-3.15039	0.00189801	0.0497438	0.607639
SQNon-Metastatic vs SQNon-Metastaticcontrols	hsa.miR.487b.5p	-0.326094	0.887734	-3.13437	0.00199923	0.0510441	0.607639
SQNon-Metastatic vs SQNon-Metastaticcontrols	hsa.miR.6882.5p	-0.459127	1.04137	-3.11085	0.00215687	0.0536835	0.677083
SQNon-Metastatic vs SQNon-Metastaticcontrols	hsa.miR.4503	-0.482192	1.01341	-3.10581	0.00219208	0.0536835	0.637153
SQNon-Metastatic vs SQNon-Metastaticcontrols	hsa.miR.15b.3p	1.34978	5.80065	3.08691	0.00232908	0.0547691	0.675347
SQNon-Metastatic vs SQNon-Metastaticcontrols	hsa.miR.675.5p	-0.274848	0.896152	-3.06798	0.00247413	0.0559021	0.600694
SQNon-Metastatic vs SQNon-Metastaticcontrols	hsa.miR.22.5p	1.39017	5.10541	3.02684	0.00281857	0.0590677	0.706597
SQNon-Metastatic vs SQNon-Metastaticcontrols	hsa.miR.3928.3p	-0.667799	1.13678	-2.95539	0.00352335	0.070467	0.649306
SQNon-Metastatic vs SQNon-Metastaticcontrols	hsa.miR.215.5p	1.31941	6.58003	2.76475	0.00626535	0.100746	0.616319
SQNon-Metastatic vs SQNon-Metastaticcontrols	hsa.miR.582.5p	-0.55511	1.18792	-2.75856	0.00638055	0.100746	0.631944
SQNon-Metastatic vs SQNon-Metastaticcontrols	hsa.miR.3913.5p	-0.506499	1.12444	-2.7197	0.00714798	0.111397	0.640625
SQNon-Metastatic vs SQNon-Metastaticcontrols	hsa.miR.6721.5p	0.929889	2.64846	2.63406	0.00914148	0.129582	0.619792
SQNon-Metastatic vs SQNon-Metastaticcontrols	hsa.miR.1289	-0.318235	0.843548	-2.56391	0.0111333	0.148444	0.602431
SQNon-Metastatic vs SQNon-Metastaticcontrols	hsa.miR.3120.3p	-0.577237	1.51794	-2.52806	0.0122942	0.156947	0.611111
SQNon-Metastatic vs SQNon-Metastaticcontrols	hsa.miR.6891.5p	0.860477	2.36646	2.51774	0.0126479	0.158099	0.680556
SQNon-Metastatic vs SQNon-Metastaticcontrols	hsa.miR.4646.5p	-0.628419	1.22592	-2.47247	0.0143087	0.16977	0.644097
SQNon-Metastatic vs SQNon-Metastaticcontrols	hsa.miR.8072	-0.728232	1.57529	-2.47068	0.0143782	0.16977	0.605903
SQNon-Metastatic vs SQNon-Metastaticcontrols	hsa.miR.130b.3p	1.00972	6.60135	2.46629	0.0145498	0.16977	0.637153
SQNon-Metastatic vs SQNon-Metastaticcontrols	hsa.miR.377.5p	-0.333016	0.991175	-2.43857	0.0156769	0.180887	0.609375
SQNon-Metastatic vs SQNon-Metastaticcontrols	hsa.miR.340.3p	0.882384	6.6882	2.35352	0.0196316	0.212233	0.616319
SQMetastatic vs SQMetastaticcontrols	hsa.miR.6736.3p	0.84457	0.888328	5.31276	3.03978e-07	0.000182387	0.661157
SQMetastatic vs SQMetastaticcontrols	hsa.miR.3121.3p	0.883523	0.846994	4.7365	4.27985e-06	0.000708146	0.652893
SQMetastatic vs SQMetastaticcontrols	hsa.miR.496	1.43054	1.07645	4.71419	4.72097e-06	0.000708146	0.727273
SQMetastatic vs SQMetastaticcontrols	hsa.miR.214.3p	-2.40335	3.50808	-4.35451	2.19084e-05	0.00187786	0.809917
SQMetastatic vs SQMetastaticcontrols	hsa.miR.6125	0.779812	0.863164	4.2085	3.9823e-05	0.00299228	0.61157
SQMetastatic vs SQMetastaticcontrols	hsa.let.7i.3p	2.06365	3.45182	4.15307	4.97691e-05	0.00350021	0.68595
SQMetastatic vs SQMetastaticcontrols	hsa.miR.539.5p	-2.56606	2.03333	-4.13969	5.25032e-05	0.00350021	0.77686
SQMetastatic vs SQMetastaticcontrols	hsa.miR.5584.5p	0.622331	0.909259	3.95549	0.000108208	0.00618333	0.719008
SQMetastatic vs SQMetastaticcontrols	hsa.miR.4721	0.330676	0.791777	3.87198	0.000148979	0.00777279	0.61157
SQMetastatic vs SQMetastaticcontrols	hsa.miR.7854.3p	-1.61542	1.55109	-3.85589	0.000158351	0.00791753	0.760331
SQMetastatic vs SQMetastaticcontrols	hsa.miR.6889.3p	0.363918	0.815423	3.80648	0.000190754	0.00908836	0.61157
SQMetastatic vs SQMetastaticcontrols	hsa.miR.32.3p	1.64733	1.74173	3.798	0.000196915	0.00908836	0.735537
SQMetastatic vs SQMetastaticcontrols	hsa.miR.6894.3p	-1.23449	1.13434	-3.76407	0.000223486	0.0099327	0.619835
SQMetastatic vs SQMetastaticcontrols	hsa.miR.548j.5p	-2.34609	2.80396	-3.57917	0.00043882	0.0181581	0.933884
SQMetastatic vs SQMetastaticcontrols	hsa.miR.326	-2.11728	2.85059	-3.511	0.00055911	0.0211625	0.801653
SQMetastatic vs SQMetastaticcontrols	hsa.miR.6862.5p	-1.39261	1.46415	-3.50837	0.000564332	0.0211625	0.743802
SQMetastatic vs SQMetastaticcontrols	hsa.miR.4714.5p	0.585874	0.906337	3.4967	0.000588011	0.0213822	0.652893
SQMetastatic vs SQMetastaticcontrols	hsa.miR.6891.5p	1.99171	2.36646	3.45511	0.000680165	0.0226722	0.694215
SQMetastatic vs SQMetastaticcontrols	hsa.miR.429	1.4084	1.41453	3.43355	0.000733122	0.0237769	0.710744
SQMetastatic vs SQMetastaticcontrols	hsa.miR.605.3p	-1.15766	1.41187	-3.38649	0.000862382	0.0272331	0.702479
SQMetastatic vs SQMetastaticcontrols	hsa.miR.6802.3p	0.650235	1.00911	3.3764	0.000892724	0.0274684	0.603306
SQMetastatic vs SQMetastaticcontrols	hsa.miR.3678.5p	0.33107	0.82428	3.35496	0.000960582	0.0288175	0.61157
SQMetastatic vs SQMetastaticcontrols	hsa.miR.6769b.3p	-0.920924	1.15845	-3.30023	0.00115622	0.0317632	0.61157
SQMetastatic vs SQMetastaticcontrols	hsa.miR.5187.5p	-1.63334	1.94562	-3.27442	0.00126085	0.0334058	0.644628
SQMetastatic vs SQMetastaticcontrols	hsa.miR.636	0.888925	1.29934	3.26978	0.00128056	0.0334058	0.735537
SQMetastatic vs SQMetastaticcontrols	hsa.miR.296.3p	0.720001	0.994244	3.24559	0.00138808	0.0347021	0.628099
SQMetastatic vs SQMetastaticcontrols	hsa.miR.4677.3p	-0.772546	0.993191	-3.22677	0.00147747	0.036183	0.61157
SQMetastatic vs SQMetastaticcontrols	hsa.miR.526b.5p	0.342387	0.8149	3.17842	0.00173225	0.0407589	0.61157
SQMetastatic vs SQMetastaticcontrols	hsa.miR.1250.5p	0.585112	0.958699	3.14996	0.00190065	0.0430335	0.636364
SQMetastatic vs SQMetastaticcontrols	hsa.miR.370.3p	-2.08962	5.50477	-3.087	0.00232837	0.050247	0.785124
SQMetastatic vs SQMetastaticcontrols	hsa.miR.610	0.316237	0.837306	3.03475	0.00274912	0.0564659	0.61157
SQMetastatic vs SQMetastaticcontrols	hsa.miR.4485.3p	1.65984	4.2763	3.02847	0.00280416	0.0564659	0.892562
SQMetastatic vs SQMetastaticcontrols	hsa.miR.6741.3p	1.62063	1.64002	3.01601	0.00291632	0.0568188	0.743802
SQMetastatic vs SQMetastaticcontrols	hsa.miR.4701.5p	0.385953	0.842859	3.00812	0.0029895	0.0568188	0.628099
SQMetastatic vs SQMetastaticcontrols	hsa.miR.6754.3p	0.439448	0.866006	3.00379	0.00303033	0.0568188	0.61157
SQMetastatic vs SQMetastaticcontrols	hsa.miR.4755.5p	1.09077	1.67904	2.95967	0.00347704	0.0613595	0.677686
SQMetastatic vs SQMetastaticcontrols	hsa.miR.532.3p	1.56344	4.902	2.95457	0.00353231	0.0614315	0.702479
SQMetastatic vs SQMetastaticcontrols	hsa.miR.4281	0.326695	0.818088	2.94889	0.00359493	0.0616274	0.61157
SQMetastatic vs SQMetastaticcontrols	hsa.miR.11401	0.959877	1.55989	2.92717	0.00384375	0.0642989	0.735537
SQMetastatic vs SQMetastaticcontrols	hsa.miR.455.5p	0.49103	0.95995	2.91008	0.00405051	0.0665838	0.61157
SQMetastatic vs SQMetastaticcontrols	hsa.miR.4717.3p	0.241637	0.795499	2.88846	0.00432673	0.0701633	0.61157
SQMetastatic vs SQMetastaticcontrols	hsa.miR.6516.3p	0.301477	0.809678	2.87258	0.00454042	0.0726468	0.61157
SQMetastatic vs SQMetastaticcontrols	hsa.miR.10401.3p	1.38147	2.06164	2.85956	0.0047228	0.0745705	0.743802
SQMetastatic vs SQMetastaticcontrols	hsa.miR.18a.3p	1.57708	3.85463	2.81257	0.00543787	0.084746	0.652893
SQMetastatic vs SQMetastaticcontrols	hsa.miR.10395.5p	0.304228	0.836436	2.8002	0.00564183	0.0856987	0.644628
SQMetastatic vs SQMetastaticcontrols	hsa.miR.1291	0.841909	1.13277	2.79356	0.00575415	0.0863122	0.669421
SQMetastatic vs SQMetastaticcontrols	hsa.miR.6812.3p	0.79556	0.953449	2.7417	0.00670389	0.0933719	0.628099
SQMetastatic vs SQMetastaticcontrols	hsa.miR.93.3p	1.41454	2.57494	2.73837	0.00676946	0.0933719	0.735537
SQMetastatic vs SQMetastaticcontrols	hsa.miR.133a.3p	-2.34441	3.14036	-2.72666	0.00700459	0.0953936	0.768595
SQMetastatic vs SQMetastaticcontrols	hsa.miR.3605.5p	-1.87436	3.52499	-2.72323	0.00707503	0.0953936	0.826446
SQMetastatic vs SQMetastaticcontrols	hsa.miR.497.5p	-1.17279	1.63926	-2.71141	0.00732214	0.0965557	0.619835
SQMetastatic vs SQMetastaticcontrols	hsa.miR.6501.5p	0.281915	0.859723	2.68777	0.00783991	0.10116	0.61157
SQMetastatic vs SQMetastaticcontrols	hsa.miR.1294	2.31466	3.80919	2.67016	0.00824711	0.103089	0.603306
SQMetastatic vs SQMetastaticcontrols	hsa.miR.1225.3p	0.263055	0.834686	2.61171	0.00973816	0.119243	0.644628
SQMetastatic vs SQMetastaticcontrols	hsa.miR.744.5p	-1.44714	5.85606	-2.5672	0.0110317	0.129784	0.619835
SQMetastatic vs SQMetastaticcontrols	hsa.miR.937.3p	1.02882	2.20985	2.53347	0.0121125	0.139759	0.760331
SQMetastatic vs SQMetastaticcontrols	hsa.miR.642a.5p	0.365864	0.849224	2.52449	0.0124155	0.141891	0.61157
SQMetastatic vs SQMetastaticcontrols	hsa.miR.542.5p	0.364542	0.850695	2.50295	0.0131706	0.14634	0.628099
SQMetastatic vs SQMetastaticcontrols	hsa.miR.3190.5p	0.263452	0.838826	2.49521	0.0134516	0.146745	0.61157
SQMetastatic vs SQMetastaticcontrols	hsa.miR.452.3p	-0.965642	1.61471	-2.47258	0.0143046	0.153264	0.727273
SQMetastatic vs SQMetastaticcontrols	hsa.miR.6884.5p	0.281248	0.828802	2.45547	0.014981	0.157708	0.61157
SQMetastatic vs SQMetastaticcontrols	hsa.miR.765	0.335754	0.851135	2.44728	0.0153146	0.157708	0.61157
SQMetastatic vs SQMetastaticcontrols	hsa.miR.656.5p	0.716695	0.91265	2.44727	0.015315	0.157708	0.628099
SQMetastatic vs SQMetastaticcontrols	hsa.miR.4306	1.21706	2.00508	2.42472	0.0162682	0.161551	0.644628
SQMetastatic vs SQMetastaticcontrols	hsa.miR.191.5p	-0.404118	13.2483	-2.42279	0.0163524	0.161551	0.68595
SQMetastatic vs SQMetastaticcontrols	hsa.miR.1304.5p	1.76954	3.5887	2.4176	0.0165801	0.161551	0.677686
SQMetastatic vs SQMetastaticcontrols	hsa.miR.29b.2.5p	-1.10496	1.39347	-2.41503	0.0166936	0.161551	0.644628
SQMetastatic vs SQMetastaticcontrols	hsa.miR.6804.5p	0.451919	0.861599	2.4094	0.0169457	0.162679	0.628099
SQMetastatic vs SQMetastaticcontrols	hsa.miR.6813.5p	0.711113	1.15312	2.39778	0.0174758	0.164906	0.785124
SQMetastatic vs SQMetastaticcontrols	hsa.miR.1976	1.51641	3.32574	2.39511	0.0175995	0.164906	0.719008
SQMetastatic vs SQMetastaticcontrols	hsa.miR.381.3p	0.98199	1.83029	2.38979	0.0178488	0.164906	0.603306
SQMetastatic vs SQMetastaticcontrols	hsa.miR.6505.3p	0.199264	0.805956	2.38945	0.0178648	0.164906	0.636364
SQMetastatic vs SQMetastaticcontrols	hsa.miR.200b.5p	1.02508	1.79045	2.35089	0.019767	0.181072	0.644628
SQMetastatic vs SQMetastaticcontrols	hsa.miR.22.5p	1.59432	5.10541	2.33343	0.0206852	0.188047	0.702479
SQMetastatic vs SQMetastaticcontrols	hsa.miR.19b.3p	-1.4264	5.48552	-2.32642	0.0210645	0.189837	0.727273
SQMetastatic vs SQMetastaticcontrols	hsa.miR.624.5p	-0.768336	1.25239	-2.30392	0.0223228	0.196966	0.669421
SQMetastatic vs SQMetastaticcontrols	hsa.miR.6740.5p	1.12174	1.39287	2.28221	0.0235993	0.203621	0.619835
SQMetastatic vs SQMetastaticcontrols	hsa.miR.218.5p	0.845122	1.25085	2.27516	0.0240274	0.204488	0.619835
SQMetastatic vs SQMetastaticcontrols	hsa.miR.616.3p	-0.927159	1.44851	-2.26517	0.0246454	0.208271	0.619835
SQMetastatic vs SQMetastaticcontrols	hsa.miR.6746.3p	0.250247	0.863586	2.24992	0.0256159	0.211993	0.61157
SQMetastatic vs SQMetastaticcontrols	hsa.miR.550b.3p	0.347984	0.842711	2.24633	0.0258487	0.212455	0.61157
SQMetastatic vs SQMetastaticcontrols	hsa.miR.483.3p	1.31003	6.34714	2.23885	0.0263409	0.214655	0.68595
SQMetastatic vs SQMetastaticcontrols	hsa.miR.1255a	-0.793446	1.2318	-2.23684	0.0264741	0.214655	0.661157
SQMetastatic vs SQMetastaticcontrols	hsa.miR.217.5p	0.670903	1.25828	2.22906	0.0269971	0.215245	0.743802
SQMetastatic vs SQMetastaticcontrols	hsa.miR.6763.3p	0.184225	0.809249	2.22776	0.027085	0.215245	0.636364
SQMetastatic vs SQMetastaticcontrols	hsa.miR.205.5p	1.4318	2.79023	2.20718	0.0285143	0.221992	0.644628
SQMetastatic vs SQMetastaticcontrols	hsa.miR.659.5p	0.319258	0.876933	2.20493	0.0286749	0.221992	0.61157
SQMetastatic vs SQMetastaticcontrols	hsa.miR.495.5p	0.205752	0.821405	2.19173	0.0296307	0.226477	0.636364
SQMetastatic vs SQMetastaticcontrols	hsa.miR.196b.5p	-1.34185	2.93659	-2.15748	0.0322398	0.240322	0.628099
SQMetastatic vs SQMetastaticcontrols	hsa.miR.1288.3p	0.509849	1.06456	2.15744	0.0322432	0.240322	0.677686
SQMetastatic vs SQMetastaticcontrols	hsa.miR.4757.3p	0.279773	0.826627	2.14922	0.0328984	0.242226	0.636364
SQMetastatic vs SQMetastaticcontrols	hsa.miR.6500.3p	0.179859	0.815231	2.14913	0.0329054	0.242226	0.636364
SQMetastatic vs SQMetastaticcontrols	hsa.miR.6891.3p	0.306315	0.86635	2.13814	0.0337992	0.244332	0.61157
SQMetastatic vs SQMetastaticcontrols	hsa.miR.92a.2.5p	0.388317	0.870688	2.13436	0.034112	0.245116	0.61157
SQMetastatic vs SQMetastaticcontrols	hsa.miR.10527.5p	1.3971	3.31164	2.12655	0.0347648	0.247192	0.636364
SQMetastatic vs SQMetastaticcontrols	hsa.miR.425.3p	-1.09766	5.33301	-2.12376	0.0350006	0.247192	0.644628
SCLCNon-Metastatic vs SCLCNon-Metastaticcontrols	hsa.miR.6892.5p	-1.0695	0.834832	-8.09341	7.11214e-14	8.53457e-11	0.7
SCLCNon-Metastatic vs SCLCNon-Metastaticcontrols	hsa.miR.6511b.3p	3.04547	3.80554	5.60243	7.44409e-08	2.23323e-05	0.74
SCLCNon-Metastatic vs SCLCNon-Metastaticcontrols	hsa.miR.3157.5p	-0.822577	0.866445	-5.48885	1.30013e-07	3.08823e-05	0.63
SCLCNon-Metastatic vs SCLCNon-Metastaticcontrols	hsa.miR.3158.5p	-0.947199	0.852854	-5.4535	1.54412e-07	3.08823e-05	0.6
SCLCNon-Metastatic vs SCLCNon-Metastaticcontrols	hsa.miR.496	-1.65233	1.07645	-5.20911	4.96759e-07	8.51587e-05	0.6
SCLCNon-Metastatic vs SCLCNon-Metastaticcontrols	hsa.miR.93.3p	-2.64535	2.57494	-4.41813	1.68079e-05	0.00144068	0.83
SCLCNon-Metastatic vs SCLCNon-Metastaticcontrols	hsa.miR.3150a.5p	-1.40167	1.05561	-4.38301	1.94627e-05	0.00155701	0.76
SCLCNon-Metastatic vs SCLCNon-Metastaticcontrols	hsa.miR.3679.5p	-3.17313	2.99339	-4.15617	4.91539e-05	0.00280879	0.69
SCLCNon-Metastatic vs SCLCNon-Metastaticcontrols	hsa.miR.4433b.3p	-3.84233	4.29585	-4.10271	6.08265e-05	0.00317356	0.75
SCLCNon-Metastatic vs SCLCNon-Metastaticcontrols	hsa.miR.6741.3p	2.18076	1.64002	3.87845	0.000145357	0.00646033	0.65
SCLCNon-Metastatic vs SCLCNon-Metastaticcontrols	hsa.miR.376c.3p	-2.38539	3.85087	-3.8244	0.000178334	0.00764289	0.69
SCLCNon-Metastatic vs SCLCNon-Metastaticcontrols	hsa.miR.1228.3p	2.50547	3.57314	3.80774	0.000189856	0.00785611	0.69
SCLCNon-Metastatic vs SCLCNon-Metastaticcontrols	hsa.miR.212.5p	1.02745	0.989571	3.78282	0.00020841	0.00833639	0.63
SCLCNon-Metastatic vs SCLCNon-Metastaticcontrols	hsa.miR.410.3p	-2.93865	2.78333	-3.76187	0.000225328	0.00872236	0.73
SCLCNon-Metastatic vs SCLCNon-Metastaticcontrols	hsa.miR.6821.3p	0.632024	0.862341	3.70548	0.000277529	0.010092	0.68
SCLCNon-Metastatic vs SCLCNon-Metastaticcontrols	hsa.miR.6862.5p	-1.47889	1.46415	-3.59096	0.000420671	0.0136434	0.68
SCLCNon-Metastatic vs SCLCNon-Metastaticcontrols	hsa.miR.1273h.3p	-2.20388	2.84752	-3.57007	0.000453334	0.0143158	0.67
SCLCNon-Metastatic vs SCLCNon-Metastaticcontrols	hsa.miR.30a.3p	-2.54323	5.25674	-3.5361	0.000511607	0.0154271	0.72
SCLCNon-Metastatic vs SCLCNon-Metastaticcontrols	hsa.miR.125a.3p	-2.48138	3.72479	-3.53466	0.000514238	0.0154271	0.72
SCLCNon-Metastatic vs SCLCNon-Metastaticcontrols	hsa.miR.3150b.3p	-1.71314	1.50528	-3.52175	0.000538296	0.015755	0.77
SCLCNon-Metastatic vs SCLCNon-Metastaticcontrols	hsa.miR.450a.5p	-2.02901	1.98227	-3.51064	0.000559826	0.015995	0.75
SCLCNon-Metastatic vs SCLCNon-Metastaticcontrols	hsa.miR.4785	0.654256	0.869293	3.4847	0.000613321	0.0167269	0.62
SCLCNon-Metastatic vs SCLCNon-Metastaticcontrols	hsa.miR.3199	-0.973724	1.12543	-3.38111	0.000878456	0.0219614	0.69
SCLCNon-Metastatic vs SCLCNon-Metastaticcontrols	hsa.miR.153.3p	-0.674434	0.891304	-3.34409	0.000996809	0.0234543	0.61
SCLCNon-Metastatic vs SCLCNon-Metastaticcontrols	hsa.miR.202.5p	-0.657492	0.953586	-3.29298	0.00118477	0.0273407	0.64
SCLCNon-Metastatic vs SCLCNon-Metastaticcontrols	hsa.miR.5090	-0.882835	0.99648	-3.22846	0.00146923	0.0322899	0.6
SCLCNon-Metastatic vs SCLCNon-Metastaticcontrols	hsa.miR.301b.3p	0.694722	0.928232	3.21119	0.00155549	0.0333318	0.62
SCLCNon-Metastatic vs SCLCNon-Metastaticcontrols	hsa.miR.29b.2.5p	-1.59896	1.39347	-3.1795	0.00172613	0.0352101	0.66
SCLCNon-Metastatic vs SCLCNon-Metastaticcontrols	hsa.miR.6738.5p	-1.12395	1.07843	-3.16752	0.001795	0.0359	0.62
SCLCNon-Metastatic vs SCLCNon-Metastaticcontrols	hsa.miR.379.3p	0.99653	1.21852	3.12397	0.00206752	0.0400165	0.63
SCLCNon-Metastatic vs SCLCNon-Metastaticcontrols	hsa.miR.6793.3p	-1.07773	1.1006	-3.08795	0.00232132	0.0442157	0.66
SCLCNon-Metastatic vs SCLCNon-Metastaticcontrols	hsa.miR.10527.5p	-2.02297	3.31164	-2.98635	0.00320014	0.057316	0.69
SCLCNon-Metastatic vs SCLCNon-Metastaticcontrols	hsa.miR.134.5p	2.19534	3.10534	2.9794	0.00327031	0.0577113	0.68
SCLCNon-Metastatic vs SCLCNon-Metastaticcontrols	hsa.miR.6855.3p	-0.640133	0.953942	-2.9593	0.00348101	0.0605393	0.63
SCLCNon-Metastatic vs SCLCNon-Metastaticcontrols	hsa.miR.1285.3p	1.00742	1.18282	2.926	0.00385757	0.0638811	0.68
SCLCNon-Metastatic vs SCLCNon-Metastaticcontrols	hsa.miR.4443	2.02254	3.43891	2.92593	0.00385845	0.0638811	0.7
SCLCNon-Metastatic vs SCLCNon-Metastaticcontrols	hsa.miR.382.3p	-2.33438	3.56769	-2.91097	0.00403957	0.0655066	0.69
SCLCNon-Metastatic vs SCLCNon-Metastaticcontrols	hsa.miR.212.3p	-0.516091	0.921899	-2.86399	0.00466008	0.0745612	0.64
SCLCNon-Metastatic vs SCLCNon-Metastaticcontrols	hsa.miR.874.3p	-1.72394	3.08698	-2.82585	0.0052264	0.0818326	0.69
SCLCNon-Metastatic vs SCLCNon-Metastaticcontrols	hsa.miR.576.3p	-2.42066	3.29823	-2.82428	0.00525092	0.0818326	0.64
SCLCNon-Metastatic vs SCLCNon-Metastaticcontrols	hsa.miR.410.5p	0.352614	0.822317	2.80633	0.00553983	0.0852281	0.6
SCLCNon-Metastatic vs SCLCNon-Metastaticcontrols	hsa.miR.376a.3p	-1.54172	2.09613	-2.75067	0.00653003	0.0944101	0.64
SCLCNon-Metastatic vs SCLCNon-Metastaticcontrols	hsa.miR.3667.5p	-0.378007	0.836372	-2.74639	0.00661252	0.0944645	0.64
SCLCNon-Metastatic vs SCLCNon-Metastaticcontrols	hsa.miR.4473	-0.799074	1.05352	-2.7072	0.00741193	0.101072	0.76
SCLCNon-Metastatic vs SCLCNon-Metastaticcontrols	hsa.miR.487a.3p	-1.12548	1.61762	-2.69981	0.00757227	0.102098	0.64
SCLCNon-Metastatic vs SCLCNon-Metastaticcontrols	hsa.miR.3912.3p	0.928329	1.19436	2.68621	0.00787528	0.105004	0.68
SCLCNon-Metastatic vs SCLCNon-Metastaticcontrols	hsa.miR.152.3p	1.91332	4.36025	2.68095	0.0079954	0.105434	0.77
SCLCNon-Metastatic vs SCLCNon-Metastaticcontrols	hsa.let.7a.3p	-1.56238	2.92426	-2.67072	0.0082337	0.107396	0.63
SCLCNon-Metastatic vs SCLCNon-Metastaticcontrols	hsa.miR.6866.5p	-0.728402	1.07404	-2.66341	0.00840811	0.108492	0.63
SCLCNon-Metastatic vs SCLCNon-Metastaticcontrols	hsa.miR.2116.3p	-1.20897	1.61885	-2.65914	0.00851128	0.108655	0.72
SCLCNon-Metastatic vs SCLCNon-Metastaticcontrols	hsa.miR.769.5p	-1.85485	2.51571	-2.65117	0.00870735	0.109988	0.68
SCLCNon-Metastatic vs SCLCNon-Metastaticcontrols	hsa.miR.2115.5p	1.20746	1.48468	2.60432	0.00994306	0.120692	0.71
SCLCNon-Metastatic vs SCLCNon-Metastaticcontrols	hsa.miR.1843	-2.06328	3.64395	-2.5978	0.0101272	0.121526	0.8
SCLCNon-Metastatic vs SCLCNon-Metastaticcontrols	hsa.miR.3680.3p	-0.380058	0.898302	-2.59023	0.0103446	0.121701	0.64
SCLCNon-Metastatic vs SCLCNon-Metastaticcontrols	hsa.miR.7155.3p	-0.828933	0.940874	-2.55586	0.0113849	0.131993	0.63
SCLCNon-Metastatic vs SCLCNon-Metastaticcontrols	hsa.miR.125b.1.3p	-0.876626	1.18662	-2.54542	0.011719	0.133895	0.6
SCLCNon-Metastatic vs SCLCNon-Metastaticcontrols	hsa.miR.18a.3p	-1.52967	3.85463	-2.5361	0.0120249	0.134325	0.6
SCLCNon-Metastatic vs SCLCNon-Metastaticcontrols	hsa.miR.6511a.3p	1.55939	4.4071	2.47887	0.0140627	0.150672	0.6
SCLCNon-Metastatic vs SCLCNon-Metastaticcontrols	hsa.miR.6815.5p	-1.48206	2.69913	-2.46387	0.0146455	0.15525	0.66
SCLCNon-Metastatic vs SCLCNon-Metastaticcontrols	hsa.miR.6802.3p	-0.501686	1.00911	-2.45803	0.0148781	0.15525	0.66
SCLCNon-Metastatic vs SCLCNon-Metastaticcontrols	hsa.miR.374c.5p	0.901348	1.37569	2.43425	0.015859	0.162657	0.7
SCLCNon-Metastatic vs SCLCNon-Metastaticcontrols	hsa.miR.582.3p	1.36202	2.00981	2.43031	0.0160273	0.162989	0.75
SCLCNon-Metastatic vs SCLCNon-Metastaticcontrols	hsa.miR.301a.5p	0.502231	0.904043	2.42024	0.0164638	0.166021	0.63
SCLCNon-Metastatic vs SCLCNon-Metastaticcontrols	hsa.miR.550a.5p	-1.70072	2.59073	-2.39821	0.0174557	0.173715	0.74
SCLCNon-Metastatic vs SCLCNon-Metastaticcontrols	hsa.miR.6734.5p	1.54313	3.59701	2.3969	0.0175163	0.173715	0.67
SCLCNon-Metastatic vs SCLCNon-Metastaticcontrols	hsa.miR.1304.5p	-1.79965	3.5887	-2.35414	0.0195997	0.189776	0.63
SCLCNon-Metastatic vs SCLCNon-Metastaticcontrols	hsa.miR.10399.3p	-1.37066	2.25912	-2.35394	0.0196102	0.189776	0.71
SCLCNon-Metastatic vs SCLCNon-Metastaticcontrols	hsa.miR.659.5p	0.477337	0.876933	2.35083	0.0197702	0.189794	0.69
SCLCNon-Metastatic vs SCLCNon-Metastaticcontrols	hsa.miR.369.5p	-1.94365	3.11135	-2.34537	0.0200534	0.190025	0.66
SCLCNon-Metastatic vs SCLCNon-Metastaticcontrols	hsa.miR.615.3p	-1.06522	1.44359	-2.33826	0.0204277	0.190025	0.65
SCLCNon-Metastatic vs SCLCNon-Metastaticcontrols	hsa.miR.431.5p	-1.77504	5.15778	-2.33046	0.0208453	0.190949	0.7
SCLCNon-Metastatic vs SCLCNon-Metastaticcontrols	hsa.miR.26b.3p	1.44084	2.90428	2.32513	0.0211349	0.192135	0.7
SCLCNon-Metastatic vs SCLCNon-Metastaticcontrols	hsa.miR.362.3p	-1.48639	2.28442	-2.3148	0.0217065	0.19418	0.66
SCLCNon-Metastatic vs SCLCNon-Metastaticcontrols	hsa.miR.4738.3p	-0.538876	1.07698	-2.30675	0.0221613	0.19418	0.66
SCLCNon-Metastatic vs SCLCNon-Metastaticcontrols	hsa.miR.937.3p	-1.0395	2.20985	-2.2952	0.0228283	0.198507	0.63
SCLCNon-Metastatic vs SCLCNon-Metastaticcontrols	hsa.miR.323a.3p	-1.50352	5.63921	-2.29086	0.0230834	0.199281	0.78
SCLCNon-Metastatic vs SCLCNon-Metastaticcontrols	hsa.miR.6803.3p	1.24407	7.0971	2.26969	0.0243639	0.208833	0.67
SCLCNon-Metastatic vs SCLCNon-Metastaticcontrols	hsa.miR.6819.3p	0.974168	1.3548	2.25699	0.0251617	0.214142	0.68
SCLCNon-Metastatic vs SCLCNon-Metastaticcontrols	hsa.miR.6812.3p	-0.619741	0.953449	-2.24628	0.0258519	0.218467	0.71
SCLCNon-Metastatic vs SCLCNon-Metastaticcontrols	hsa.miR.576.5p	1.23819	4.23305	2.22947	0.0269694	0.224745	0.67
SCLCNon-Metastatic vs SCLCNon-Metastaticcontrols	hsa.miR.6837.5p	0.552228	1.04916	2.22115	0.0275374	0.227896	0.7
SCLCNon-Metastatic vs SCLCNon-Metastaticcontrols	hsa.miR.1303	0.385318	0.910603	2.21596	0.027897	0.227922	0.66
SCLCNon-Metastatic vs SCLCNon-Metastaticcontrols	hsa.miR.1290	0.336027	0.842329	2.20925	0.0283676	0.230007	0.61
SCLCMetastatic vs SCLCMetastaticcontrols	hsa.miR.3909	-0.907145	1.01164	-5.02151	1.18804e-06	0.000475217	0.61678
SCLCMetastatic vs SCLCMetastaticcontrols	hsa.miR.941	-2.02678	3.43242	-4.56498	9.01983e-06	0.00216476	0.70068
SCLCMetastatic vs SCLCMetastaticcontrols	hsa.miR.548j.5p	1.95565	2.80396	4.16293	4.78414e-05	0.00617308	0.678005
SCLCMetastatic vs SCLCMetastaticcontrols	hsa.miR.20b.5p	-1.9315	2.11009	-4.1448	5.14423e-05	0.00617308	0.75737
SCLCMetastatic vs SCLCMetastaticcontrols	hsa.miR.196a.5p	-1.12473	1.43937	-4.02051	8.40625e-05	0.00917045	0.655329
SCLCMetastatic vs SCLCMetastaticcontrols	hsa.miR.409.5p	1.53623	2.32557	3.91934	0.000124347	0.0124347	0.61678
SCLCMetastatic vs SCLCMetastaticcontrols	hsa.miR.3187.3p	-0.812654	1.15354	-3.83011	0.000174545	0.0139636	0.609977
SCLCMetastatic vs SCLCMetastaticcontrols	hsa.miR.6721.5p	1.55284	2.64846	3.76666	0.000221347	0.0159892	0.643991
SCLCMetastatic vs SCLCMetastaticcontrols	hsa.miR.625.5p	-1.01808	1.38087	-3.76045	0.000226514	0.0159892	0.605442
SCLCMetastatic vs SCLCMetastaticcontrols	hsa.miR.10396a.3p	1.19239	1.6479	3.72221	0.000260957	0.0173971	0.659864
SCLCMetastatic vs SCLCMetastaticcontrols	hsa.miR.616.3p	-0.975075	1.44851	-3.53236	0.000518446	0.0304091	0.605442
SCLCMetastatic vs SCLCMetastaticcontrols	hsa.miR.6724.5p	0.503216	0.969209	3.52499	0.00053216	0.0304091	0.61678
SCLCMetastatic vs SCLCMetastaticcontrols	hsa.miR.3143	-1.27037	2.49847	-3.30641	0.00113242	0.0399679	0.650794
SCLCMetastatic vs SCLCMetastaticcontrols	hsa.miR.320e	-1.48221	2.5847	-3.25154	0.0013609	0.0453633	0.68254
SCLCMetastatic vs SCLCMetastaticcontrols	hsa.miR.1226.3p	-1.50853	2.60117	-3.1511	0.00189363	0.0528455	0.689342
SCLCMetastatic vs SCLCMetastaticcontrols	hsa.miR.194.5p	-1.04228	7.01422	-2.84055	0.00500101	0.1123	0.612245
SCLCMetastatic vs SCLCMetastaticcontrols	hsa.miR.26a.2.3p	1.21336	2.48218	2.78962	0.00582181	0.124753	0.623583
SCLCMetastatic vs SCLCMetastaticcontrols	hsa.miR.1468.5p	-1.07302	2.39973	-2.76621	0.00623849	0.126885	0.650794
SCLCMetastatic vs SCLCMetastaticcontrols	hsa.miR.628.3p	-1.29726	4.65842	-2.75812	0.00638886	0.127777	0.639456
SCLCMetastatic vs SCLCMetastaticcontrols	hsa.miR.18a.5p	1.25279	4.15571	2.72103	0.00712033	0.135625	0.646259
SCLCMetastatic vs SCLCMetastaticcontrols	hsa.miR.503.5p	-1.23006	4.07506	-2.67702	0.00808633	0.142199	0.619048
SCLCMetastatic vs SCLCMetastaticcontrols	hsa.miR.378a.3p	-1.30226	5.69103	-2.61967	0.00952196	0.145045	0.68254
SCLCMetastatic vs SCLCMetastaticcontrols	hsa.miR.3178	0.924045	1.7699	2.55968	0.0112648	0.153192	0.68254
SCLCMetastatic vs SCLCMetastaticcontrols	hsa.miR.330.5p	0.996146	2.17685	2.5566	0.0113618	0.153192	0.630385
SCLCMetastatic vs SCLCMetastaticcontrols	hsa.miR.1238.3p	-0.485122	1.06461	-2.54164	0.0118422	0.156161	0.603175
SCLCMetastatic vs SCLCMetastaticcontrols	hsa.miR.605.3p	-0.580604	1.41187	-2.50503	0.0130958	0.166328	0.605442
SCLCMetastatic vs SCLCMetastaticcontrols	hsa.miR.146b.3p	1.10975	3.23114	2.49657	0.0134018	0.166328	0.612245
SCLCMetastatic vs SCLCMetastaticcontrols	hsa.miR.193b.5p	-1.18756	4.5956	-2.45344	0.015063	0.180756	0.657596
SCLCMetastatic vs SCLCMetastaticcontrols	hsa.miR.337.5p	-0.819633	1.6631	-2.39352	0.0176736	0.19898	0.614512
SCLCMetastatic vs SCLCMetastaticcontrols	hsa.miR.625.3p	-0.929192	7.28671	-2.39074	0.0178038	0.19898	0.643991
SCLCMetastatic vs SCLCMetastaticcontrols	hsa.miR.32.3p	-0.602459	1.74173	-2.33887	0.0203954	0.209184	0.643991
SCLCMetastatic vs SCLCMetastaticcontrols	hsa.miR.204.5p	-0.894454	4.09809	-2.27347	0.0241312	0.229918	0.630385
SCLCMetastatic vs SCLCMetastaticcontrols	hsa.miR.499a.5p	1.11602	3.93637	2.2733	0.0241414	0.229918	0.628118
SCLCMetastatic vs SCLCMetastaticcontrols	hsa.miR.1307.3p	0.929432	4.49306	2.26021	0.0249576	0.232956	0.693878
SCLCMetastatic vs SCLCMetastaticcontrols	hsa.miR.4772.3p	-0.453014	1.40334	-2.21368	0.0280562	0.247555	0.605442
NSCLCNon-Metastatic vs NSCLCNon-Metastaticcontrols	hsa.miR.664a.5p	2.51936	5.38046	6.75828	1.62637e-10	9.75823e-08	0.652249
NSCLCNon-Metastatic vs NSCLCNon-Metastaticcontrols	hsa.miR.331.3p	2.05625	4.24607	5.76529	3.20733e-08	9.62199e-06	0.67301
NSCLCNon-Metastatic vs NSCLCNon-Metastaticcontrols	hsa.miR.3682.3p	-0.510484	0.980239	-5.00175	1.27759e-06	0.000240665	0.608997
NSCLCNon-Metastatic vs NSCLCNon-Metastaticcontrols	hsa.miR.204.5p	1.2735	4.09809	4.54999	9.49605e-06	0.000876558	0.641869
NSCLCNon-Metastatic vs NSCLCNon-Metastaticcontrols	hsa.miR.3913.5p	-0.706542	1.12444	-4.357	2.14478e-05	0.00168536	0.621972
NSCLCNon-Metastatic vs NSCLCNon-Metastaticcontrols	hsa.miR.582.5p	-0.696882	1.18792	-4.2474	3.3675e-05	0.002245	0.604671
NSCLCNon-Metastatic vs NSCLCNon-Metastaticcontrols	hsa.miR.589.5p	1.09217	3.80579	4.07006	6.86179e-05	0.00411707	0.66436
NSCLCNon-Metastatic vs NSCLCNon-Metastaticcontrols	hsa.miR.6721.5p	1.10235	2.64846	3.71597	0.000265384	0.0109814	0.66263
NSCLCNon-Metastatic vs NSCLCNon-Metastaticcontrols	hsa.miR.200a.3p	1.54776	3.42983	3.53021	0.000519726	0.0188991	0.620242
NSCLCNon-Metastatic vs NSCLCNon-Metastaticcontrols	hsa.miR.93.5p	-0.41092	10.6116	-3.28483	0.0012128	0.0363841	0.676471
NSCLCNon-Metastatic vs NSCLCNon-Metastaticcontrols	hsa.miR.744.5p	1.05941	5.85606	3.00107	0.00304749	0.0731397	0.624567
NSCLCNon-Metastatic vs NSCLCNon-Metastaticcontrols	hsa.miR.6882.5p	-0.354597	1.04137	-2.93331	0.00376184	0.0819983	0.621107
NSCLCNon-Metastatic vs NSCLCNon-Metastaticcontrols	hsa.miR.150.3p	1.01025	4.73272	2.9268	0.00383801	0.0819983	0.615917
NSCLCNon-Metastatic vs NSCLCNon-Metastaticcontrols	hsa.miR.499a.5p	1.08028	3.93637	2.92201	0.00389492	0.0819983	0.665225
NSCLCNon-Metastatic vs NSCLCNon-Metastaticcontrols	hsa.miR.6750.5p	-0.212081	0.892436	-2.7665	0.0062197	0.105122	0.600346
NSCLCNon-Metastatic vs NSCLCNon-Metastaticcontrols	hsa.miR.4755.5p	0.5561	1.67904	2.74676	0.00659124	0.106885	0.613322
NSCLCNon-Metastatic vs NSCLCNon-Metastaticcontrols	hsa.miR.29b.1.5p	0.750765	2.02389	2.66463	0.00836286	0.125162	0.616782
NSCLCNon-Metastatic vs NSCLCNon-Metastaticcontrols	hsa.miR.22.5p	1.00588	5.10541	2.6476	0.00878003	0.125802	0.694637
NSCLCNon-Metastatic vs NSCLCNon-Metastaticcontrols	hsa.miR.487a.3p	-0.544316	1.61762	-2.6424	0.00891097	0.125802	0.605536
NSCLCNon-Metastatic vs NSCLCNon-Metastaticcontrols	hsa.miR.556.5p	-0.454406	1.41582	-2.51375	0.012767	0.147311	0.633218
NSCLCNon-Metastatic vs NSCLCNon-Metastaticcontrols	hsa.miR.6891.5p	0.674676	2.36646	2.43934	0.0156227	0.167386	0.697232
NSCLCNon-Metastatic vs NSCLCNon-Metastaticcontrols	hsa.miR.6833.3p	-0.298677	1.0528	-2.3007	0.0224823	0.21583	0.623702
NSCLCMetastatic vs NSCLCMetastaticcontrols	hsa.miR.4485.3p	1.68457	4.2763	5.30108	3.14406e-07	0.000128569	0.643599
NSCLCMetastatic vs NSCLCMetastaticcontrols	hsa.miR.1914.5p	0.366259	0.890307	3.90534	0.000130228	0.0142066	0.601211
NSCLCMetastatic vs NSCLCMetastaticcontrols	hsa.miR.1306.3p	-1.22594	2.25945	-3.80937	0.000187427	0.0187427	0.634083
NSCLCMetastatic vs NSCLCMetastaticcontrols	hsa.miR.548ar.3p	0.331927	0.883831	3.71474	0.000266588	0.0213271	0.605536
NSCLCMetastatic vs NSCLCMetastaticcontrols	hsa.miR.6738.5p	0.608026	1.07843	3.64041	0.000349928	0.0233285	0.612457
NSCLCMetastatic vs NSCLCMetastaticcontrols	hsa.miR.133a.3p	-1.81993	3.14036	-3.56978	0.000451382	0.0285083	0.66609
NSCLCMetastatic vs NSCLCMetastaticcontrols	hsa.miR.20a.5p	-1.28132	5.24836	-3.51468	0.000549118	0.0299519	0.618512
NSCLCMetastatic vs NSCLCMetastaticcontrols	hsa.miR.3187.3p	0.538518	1.15354	3.4402	0.000713044	0.0329097	0.634083
NSCLCMetastatic vs NSCLCMetastaticcontrols	hsa.miR.11401	0.634675	1.55989	3.35645	0.000951618	0.0420828	0.680796
NSCLCMetastatic vs NSCLCMetastaticcontrols	hsa.miR.195.5p	1.18209	2.85354	3.28966	0.00119328	0.0477311	0.67474
NSCLCMetastatic vs NSCLCMetastaticcontrols	hsa.miR.10395.5p	0.184181	0.836436	3.18043	0.00171478	0.0608522	0.611592
NSCLCMetastatic vs NSCLCMetastaticcontrols	hsa.miR.1468.5p	0.866755	2.39973	3.17527	0.00174398	0.0608522	0.630623
NSCLCMetastatic vs NSCLCMetastaticcontrols	hsa.miR.5584.5p	0.228345	0.909259	3.05683	0.00255555	0.0786322	0.643599
NSCLCMetastatic vs NSCLCMetastaticcontrols	hsa.miR.151b	-1.03086	6.98151	-3.02184	0.00285484	0.0827943	0.645329
NSCLCMetastatic vs NSCLCMetastaticcontrols	hsa.miR.6736.3p	0.238648	0.888328	2.95026	0.00356997	0.0893881	0.608997
NSCLCMetastatic vs NSCLCMetastaticcontrols	hsa.miR.1229.3p	1.1655	3.65481	2.94976	0.00357552	0.0893881	0.606401
NSCLCMetastatic vs NSCLCMetastaticcontrols	hsa.miR.376a.5p	0.226811	0.841522	2.78686	0.00585642	0.124745	0.608131
NSCLCMetastatic vs NSCLCMetastaticcontrols	hsa.miR.6852.5p	0.994744	2.49343	2.77962	0.00598338	0.124745	0.711938
NSCLCMetastatic vs NSCLCMetastaticcontrols	hsa.miR.1291	0.420113	1.13277	2.76498	0.00624758	0.124895	0.628028
NSCLCMetastatic vs NSCLCMetastaticcontrols	hsa.let.7d.5p	-0.278263	11.6765	-2.66778	0.00828765	0.147144	0.629758
NSCLCMetastatic vs NSCLCMetastaticcontrols	hsa.let.7d.3p	0.273525	13.0805	2.66179	0.00843117	0.147144	0.622837
NSCLCMetastatic vs NSCLCMetastaticcontrols	hsa.miR.185.5p	-0.422014	9.55975	-2.62742	0.0092984	0.150765	0.66955
NSCLCMetastatic vs NSCLCMetastaticcontrols	hsa.miR.4787.3p	0.346361	1.02392	2.59907	0.0100733	0.150765	0.612457
NSCLCMetastatic vs NSCLCMetastaticcontrols	hsa.miR.3121.3p	0.227493	0.846994	2.59599	0.0101609	0.150765	0.604671
NSCLCMetastatic vs NSCLCMetastaticcontrols	hsa.miR.203a.3p	1.39859	6.66831	2.59308	0.0102443	0.150765	0.644464
NSCLCMetastatic vs NSCLCMetastaticcontrols	hsa.miR.296.3p	0.300117	0.994244	2.57797	0.0106874	0.152485	0.623702
NSCLCMetastatic vs NSCLCMetastaticcontrols	hsa.miR.10527.5p	0.913531	3.31164	2.57418	0.010801	0.152485	0.642734
NSCLCMetastatic vs NSCLCMetastaticcontrols	hsa.miR.151a.5p	-0.281944	11.0138	-2.56003	0.0112353	0.15497	0.665225
NSCLCMetastatic vs NSCLCMetastaticcontrols	hsa.miR.656.5p	0.331594	0.91265	2.54665	0.0116603	0.157217	0.621972
NSCLCMetastatic vs NSCLCMetastaticcontrols	hsa.miR.200b.5p	0.595585	1.79045	2.49065	0.0135993	0.170887	0.640138
NSCLCMetastatic vs NSCLCMetastaticcontrols	hsa.miR.590.3p	0.766074	1.81443	2.48114	0.0139558	0.170887	0.616782
NSCLCMetastatic vs NSCLCMetastaticcontrols	hsa.let.7a.3p	-0.77959	2.92426	-2.46009	0.014774	0.172331	0.66263
NSCLCMetastatic vs NSCLCMetastaticcontrols	hsa.miR.145.5p	-0.895387	6.1635	-2.45541	0.0149617	0.172331	0.623702
NSCLCMetastatic vs NSCLCMetastaticcontrols	hsa.miR.7850.5p	0.363515	1.01254	2.45252	0.015079	0.172331	0.610727
NSCLCMetastatic vs NSCLCMetastaticcontrols	hsa.miR.6884.5p	0.15617	0.828802	2.41954	0.0164719	0.179174	0.612457
NSCLCMetastatic vs NSCLCMetastaticcontrols	hsa.miR.19b.3p	-0.840625	5.48552	-2.41723	0.0165736	0.179174	0.601211
NSCLCMetastatic vs NSCLCMetastaticcontrols	hsa.miR.6876.5p	0.229954	0.994052	2.38736	0.0179398	0.185585	0.631488
NSCLCMetastatic vs NSCLCMetastaticcontrols	hsa.miR.6509.5p	0.385736	1.18687	2.34599	0.0199964	0.195984	0.670415
NSCLCMetastatic vs NSCLCMetastaticcontrols	hsa.miR.1288.3p	0.306475	1.06456	2.34112	0.0202517	0.195984	0.637543
NSCLCMetastatic vs NSCLCMetastaticcontrols	hsa.miR.22.5p	0.913157	5.10541	2.33397	0.0206311	0.198059	0.618512
NSCLCMetastatic vs NSCLCMetastaticcontrols	hsa.miR.6813.5p	0.328928	1.15312	2.30728	0.022105	0.204794	0.661765
NSCLCMetastatic vs NSCLCMetastaticcontrols	hsa.miR.6826.3p	0.243988	0.963016	2.27339	0.024109	0.212726	0.608131
NSCLCMetastatic vs NSCLCMetastaticcontrols	hsa.miR.6891.3p	0.175988	0.86635	2.25874	0.0250237	0.215757	0.615917
NSCLCMetastatic vs NSCLCMetastaticcontrols	hsa.miR.6735.5p	0.505049	1.65567	2.23412	0.0266285	0.217376	0.610727
NSCLCMetastatic vs NSCLCMetastaticcontrols	hsa.miR.4741	0.188752	0.934363	2.1366	0.0338959	0.249016	0.608997
