# Supplementary material for: Promising microRNAs in pre-diagnostic serum associated with lung cancer up to eight years before diagnosis: a HUNT study
Source: J Cancer Res Clin Oncol. 2024 Jul 20;150(7):355. doi: 10.1007/s00432-024-05882-4 (PMC11271336; doi:10.1007/s00432-024-05882-4)
Supplement: Supplementary file 5 — Supplementary file5 (XLSX 10 KB) [file 432_2024_5882_MOESM5_ESM.xlsx]

## Sheet: Ark1
	logFC	AveExpr	p	Cases	Ctrls	MeanNSHDS	MeanNOWAC	MeanHUNT	AUC
hsa-miR-1228-5p, AD vs Allcontrols	0.0107700827190599	0.727992052434973	0.957998297941713	69	133	NaN	0.727992052434973	NaN	0.488067996077149
hsa-miR-191-3p, AD vs Allcontrols	-0.0637100028849682	5.20961310402797	0.728817876021752	69	133	NaN	5.20961310402797	NaN	0.512803748501689
hsa-miR-1306-5p, AllMetastatic vs Allcontrols	0.0131607777244591	6.32302998844103	0.930702664566916	70	133	NaN	6.32302998844103	NaN	0.539742212674543
hsa-miR-103a-3p, NSCLCMetastatic vs Allcontrols	-0.0378767509015674	12.0942425014474	0.670119125630438	40	133	NaN	12.0942425014474	NaN	0.488721804511278
hsa-miR-1306-5p, NSCLCMetastatic vs Allcontrols	0.142988648066757	6.3593383525309	0.38449382558981	40	133	NaN	6.3593383525309	NaN	0.573496240601504
hsa-miR-185-5p, NSCLCMetastatic vs Allcontrols	-0.0508646671033173	10.8176001282315	0.466515299945986	40	133	NaN	10.8176001282315	NaN	0.469736842105263
hsa-miR-191-3p, NSCLCMetastatic vs Allcontrols	-0.0547493251919882	5.22015528406139	0.807639102572875	40	133	NaN	5.22015528406139	NaN	0.516917293233083
hsa-miR-191-5p, NSCLCMetastatic vs Allcontrols	-0.0529847170209745	13.8836309263778	0.613559767871352	40	133	NaN	13.8836309263778	NaN	0.524812030075188
hsa-miR-20a-5p, NSCLCMetastatic vs Allcontrols	-0.170177043729473	7.98853303983924	0.113519636633137	40	133	NaN	7.98853303983924	NaN	0.435714285714286
hsa-miR-152-3p, SCLCNon-Metastatic vs Allcontrols	-0.564211343901714	6.41263115819377	0.0309761692016722	11	133	NaN	6.41263115819377	NaN	0.302118933697881
hsa-miR-598-3p, SCLCNon-Metastatic vs Allcontrols	-0.300107200910782	4.8292229209218	0.409216895314979	11	133	NaN	4.8292229209218	NaN	0.413533834586466
hsa-miR-487a-3p, SCLC vs Allcontrols	0.308402295367686	2.85685642011542	0.402790423891362	38	133	NaN	2.85685642011542	NaN	0.555005935892362
