# Supplementary material for: Promising microRNAs in pre-diagnostic serum associated with lung cancer up to eight years before diagnosis: a HUNT study
Source: J Cancer Res Clin Oncol. 2024 Jul 20;150(7):355. doi: 10.1007/s00432-024-05882-4 (PMC11271336; doi:10.1007/s00432-024-05882-4)
Supplement: Supplementary file 6 — Supplementary file6 (XLSX 10 KB) [file 432_2024_5882_MOESM6_ESM.xlsx]

## Sheet: Ark1
	logFC	AveExpr	p	Cases	Ctrls	MeanNSHDS	MeanNOWAC	MeanHUNT	AUC
hsa-miR-1228-5p, AD vs Allcontrols	0.409881812179529	1.33702802737289	0.27875529874634	51	129	1.33702802737289	NaN	NaN	0.55874753001976
hsa-miR-191-3p, AD vs Allcontrols	0.00410155494795994	6.04242108958123	0.976172061882064	51	129	6.04242108958123	NaN	NaN	0.517707858337133
hsa-miR-1306-5p, AllMetastatic vs Allcontrols	-0.0933397517957566	7.34706303827752	0.390239969836117	84	129	7.34706303827752	NaN	NaN	0.471483942414175
hsa-miR-103a-3p, NSCLCMetastatic vs Allcontrols	0.0518241028084621	12.2163152987158	0.610355253245025	61	129	12.2163152987158	NaN	NaN	0.507180073706951
hsa-miR-1306-5p, NSCLCMetastatic vs Allcontrols	-0.0758062496547227	7.37405144265839	0.512141294752234	61	129	7.37405144265839	NaN	NaN	0.489261659677214
hsa-miR-185-5p, NSCLCMetastatic vs Allcontrols	-0.0451021608041913	11.5510548382716	0.52128532479281	61	129	11.5510548382716	NaN	NaN	0.456856017283009
hsa-miR-191-3p, NSCLCMetastatic vs Allcontrols	0.00870022423762418	6.04593170971976	0.94476144577577	61	129	6.04593170971976	NaN	NaN	0.490532469182869
hsa-miR-191-5p, NSCLCMetastatic vs Allcontrols	0.0426937792461946	13.7356193260727	0.591398588947853	61	129	13.7356193260727	NaN	NaN	0.506671749904689
hsa-miR-20a-5p, NSCLCMetastatic vs Allcontrols	0.107118880630673	7.62298081239517	0.371526688334362	61	129	7.62298081239517	NaN	NaN	0.516711144999365
hsa-miR-152-3p, SCLCNon-Metastatic vs Allcontrols	NA	NA	NA	NA	NA	NA	NA	NA	NA
hsa-miR-598-3p, SCLCNon-Metastatic vs Allcontrols	NA	NA	NA	NA	NA	NA	NA	NA	NA
hsa-miR-487a-3p, SCLC vs Allcontrols	-0.347454059409141	2.79937983609817	0.578445295933712	13	129	2.79937983609817	NaN	NaN
